# Supplementary material for: (E)-1-[4-(Methyl­sulfan­yl)phen­yl]-3-phenyl­prop-2-en-1-one
Source: Acta Crystallogr Sect E Struct Rep Online. 2008 Jun 13;64(Pt 7):o1263. doi: 10.1107/S1600536808017200 (PMC2961704; doi:10.1107/S1600536808017200)
Supplement: Supplementary file 1 [file e-64-o1263-sup1.cif]

##############################################################################
###                                                                        ###
###        Electronic paper (Acta Crystallographica Section E)             ###
###                                                                        ###
##############################################################################
#                                                                            #
# This CIF contains the data in a paper accepted for publication in Acta     #
# Crystallographica Section E. It conforms to the requirements of Notes      #
# for Authors for Section E, and has been peer reviewed under the auspices   #
# of the IUCr Commission on Journals.                                        #
#                                                                            #
# Full details of the Crystallographic Information File format               #
# are given in the paper "The Crystallographic Information File (CIF):       #
# a New Standard Archive File for Crystallography" by S. R. Hall, F. H.      #
# Allen and I. D. Brown [Acta Cryst. (1991), A47, 655-685].                  #
#                                                                            #
# The current version of the core CIF dictionary is obtainable from          #
# ftp://ftp.iucr.org/pub/cif_core.dic. The current version number is 2.4.    #
#                                                                            #
# Software is freely available for graphical display of the structure(s) in  #
# this CIF.  For information consult the CIF home page http://www.iucr.org/  #
# cif/home.html                                                              #
#                                                                            #
# This file may be used for bona fide research purposes within the           #
# scientific community so long as proper attribution is given to the journal # 
# article from which it was obtained.                                        #
#                                                                            #
##############################################################################
                                             
data_global
_audit_creation_method     'PLATON <TABLE ACC> option'
_journal_date_recd_electronic     2008-06-05
_journal_date_accepted     2008-06-07
_journal_name_full     'Acta Crystallographica, Section E'
_journal_year     2008
_journal_volume     64
_journal_issue      7
_journal_page_first     o1263
_journal_page_last     o1263
_journal_paper_category     QO
_journal_coeditor_code     WN2267
_publ_contact_author_name
;
A. Thiruvalluvar
;
_publ_contact_author_address
;
PG Research Department of Physics
Rajah Serfoji Government College (Autonomous)
Thanjavur-613 005
Tamil Nadu
India
;
_publ_contact_author_email     athiru@vsnl.net
_publ_contact_author_fax     'none'
_publ_contact_author_phone     '+91(4362)255490'
_publ_section_title
;
(<i>E</i>)-1-[4-(Methylsulfanyl)phenyl]-3-phenylprop-2-en-1-one
;
loop_
    _publ_author_name
    _publ_author_footnote
    _publ_author_address
    'A. Thiruvalluvar'
;
?
;
;
PG Research Department of Physics
Rajah Serfoji Government College (Autonomous)
Thanjavur 613 005
Tamil Nadu
India
;
    'M. Subramanyam'
;
?
;
;
PG Research Department of Physics
Rajah Serfoji Government College (Autonomous)
Thanjavur 613 005
Tamil Nadu
India
;
    'R. J. Butcher'
;
?
;
;
Department of Chemistry,
Howard University,
525 College Street NW,
Washington
DC 20059,
USA
;
    'T. Karabasanagouda'
;
?
;
;
Department of Chemistry
National Institute of Technology Karnataka
Surathkal
Srinivasnagar 575 025
India
;
    'A. V. Adhikari'
;
?
;
;
Department of Chemistry
National Institute of Technology Karnataka
Surathkal
Srinivasnagar 575 025
India
;
data_I
_chemical_name_systematic
;
(E)-1-[4-(Methylsulfanyl)phenyl]-3-phenylprop-2-en-1-one
;
_chemical_name_common     'Chalcone'
_chemical_formula_moiety     'C16 H14 O S'
_chemical_formula_sum     'C16 H14 O S'
_chemical_formula_structural     'C16 H14 O S'
_chemical_formula_iupac     'C16 H14 O S'
_chemical_formula_weight     254.34
_chemical_melting_point     396.0(10)
_symmetry_cell_setting     Orthorhombic
_symmetry_space_group_name_H-M     'P 21 21 21'
_symmetry_space_group_name_Hall     'P 2ac 2ab'
loop_
    _symmetry_equiv_pos_site_id
    _symmetry_equiv_pos_as_xyz
    1 x,y,z
    2 1/2-x,-y,1/2+z
    3 1/2+x,1/2-y,-z
    4 -x,1/2+y,1/2-z
_cell_length_a     5.6106(4)
_cell_length_b     7.6239(7)
_cell_length_c     30.477(2)
_cell_angle_alpha     90
_cell_angle_beta     90
_cell_angle_gamma     90
_cell_volume     1303.64(17)
_cell_formula_units_Z     4
_cell_measurement_reflns_used     3999
_cell_measurement_theta_min     4.6962
_cell_measurement_theta_max     32.4084
_cell_measurement_temperature     200(2)
_cell_special_details
;
?
;
_exptl_crystal_description     'needle'
_exptl_crystal_colour     'colourless'
_exptl_crystal_size_max     0.49
_exptl_crystal_size_mid     0.18
_exptl_crystal_size_min     0.15
_exptl_crystal_size_rad     ?
_exptl_crystal_density_diffrn     1.296
_exptl_crystal_density_meas     ?
_exptl_crystal_density_method     'Not Measured'
_exptl_crystal_F_000     536
_exptl_absorpt_coefficient_mu     0.232
_exptl_absorpt_correction_type     'multi-scan'
_exptl_absorpt_process_details     '(CrysAlis RED; Oxford Diffraction, 2007)'
_exptl_absorpt_correction_T_min     0.849
_exptl_absorpt_correction_T_max     1.000
_exptl_special_details
;
;
_diffrn_ambient_temperature     200(2)
_diffrn_radiation_type     MoK\a
_diffrn_radiation_wavelength     0.71073
_diffrn_radiation_source     'fine-focus sealed tube'
_diffrn_radiation_monochromator     graphite
_diffrn_measurement_device_type     'Oxford Diffraction Gemini'
_diffrn_measurement_method     '\f and \w'
_diffrn_detector_area_resol_mean     10.5081
_diffrn_reflns_number     8924
_diffrn_reflns_av_R_equivalents     0.0686
_diffrn_reflns_av_sigmaI/netI     0.0588
_diffrn_reflns_theta_min     4.71
_diffrn_reflns_theta_max     32.46
_diffrn_reflns_theta_full     25.00
_diffrn_measured_fraction_theta_max     0.913
_diffrn_measured_fraction_theta_full     0.974
_diffrn_reflns_limit_h_min     -6
_diffrn_reflns_limit_h_max     8
_diffrn_reflns_limit_k_min     -11
_diffrn_reflns_limit_k_max     10
_diffrn_reflns_limit_l_min     -45
_diffrn_reflns_limit_l_max     38
_diffrn_standards_number     0
_diffrn_standards_interval_count     0
_diffrn_standards_interval_time     0
_diffrn_standards_decay_%     0
_refine_special_details
;
Refinement of <i>F</i>^2^ against ALL reflections. The weighted <i>R</i>-factor
<i>wR</i> and goodness of fit <i>S</i> are based on <i>F</i>^2^, conventional
<i>R</i>-factors <i>R</i> are based on <i>F</i>, with <i>F</i> set to zero for
negative <i>F</i>^2^. The threshold expression of <i>F</i>^2^ >
\s(<i>F</i>^2^) is used only for calculating <i>R</i>-factors(gt) <i>etc</i>.
and is not relevant to the choice of reflections for refinement.
<i>R</i>-factors based on <i>F</i>^2^ are statistically about twice as large
as those based on <i>F</i>, and <i>R</i>- factors based on ALL data will be
even larger.
;
_reflns_number_total     4060
_reflns_number_gt     3180
_reflns_threshold_expression     I>2\s(I)
_refine_ls_structure_factor_coef     Fsqd
_refine_ls_matrix_type     full
_refine_ls_R_factor_all     0.0947
_refine_ls_R_factor_gt     0.0771
_refine_ls_wR_factor_gt     0.1738
_refine_ls_wR_factor_ref     0.1815
_refine_ls_goodness_of_fit_ref     1.109
_refine_ls_restrained_S_all     1.109
_refine_ls_number_reflns     4060
_refine_ls_number_parameters     163
_refine_ls_number_restraints     0
_refine_ls_hydrogen_treatment     constr
_refine_ls_weighting_scheme     calc
_refine_ls_weighting_details
         'calc w=1/[\s^2^(Fo^2^)+(0.0605P)^2^+1.4543P] where P=(Fo^2^+2Fc^2^)/3'
_atom_sites_solution_hydrogens     geom
_atom_sites_solution_primary     direct
_atom_sites_solution_secondary     difmap
_refine_ls_shift/su_max     ?
_refine_ls_shift/su_max_lt     0.001
_refine_ls_shift/su_mean     0.000
_refine_diff_density_max     0.689
_refine_diff_density_min     -0.378
_refine_ls_extinction_method     none
_refine_ls_extinction_coef     ?
_refine_ls_abs_structure_details     'Flack (1983), 1314 Friedel pairs'
_refine_ls_abs_structure_Flack     0.11(16)
loop_
    _atom_type_symbol
    _atom_type_description
    _atom_type_scat_dispersion_real
    _atom_type_scat_dispersion_imag
    _atom_type_scat_source
    S S 0.1246 0.1234 'International Tables Vol C Tables 4.2.6.8 and 6.1.1.4'
    O O 0.0106 0.0060 'International Tables Vol C Tables 4.2.6.8 and 6.1.1.4'
    H H 0.0000 0.0000 'International Tables Vol C Tables 4.2.6.8 and 6.1.1.4'
    C C 0.0033 0.0016 'International Tables Vol C Tables 4.2.6.8 and 6.1.1.4'
_computing_data_collection     'CrysAlis CCD (Oxford Diffraction, 2007)'
_computing_cell_refinement     'CrysAlis CCD (Oxford Diffraction, 2007)'
_computing_data_reduction     'CrysAlis RED (Oxford Diffraction, 2007)'
_computing_structure_solution     'SHELXS97 (Sheldrick, 2008)'
_computing_structure_refinement     'SHELXL97 (Sheldrick, 2008)'
_computing_molecular_graphics     'ORTEP-3 (Farrugia, 1997)'
_computing_publication_material     'PLATON (Spek, 2003)'
loop_
    _atom_site_type_symbol
    _atom_site_label
    _atom_site_fract_x
    _atom_site_fract_y
    _atom_site_fract_z
    _atom_site_U_iso_or_equiv
    _atom_site_thermal_displace_type
    _atom_site_calc_flag
    _atom_site_refinement_flags
    _atom_site_occupancy
    S S4 0.48075(18) 0.98501(13) -0.09063(3) 0.0418(3) Uani . . 1.000
    O O1 0.8645(4) 1.0222(4) 0.11787(7) 0.0411(8) Uani . . 1.000
    C C1 0.6679(5) 0.9800(4) 0.10480(9) 0.0284(8) Uani . . 1.000
    C C2 0.4803(6) 0.9187(4) 0.13565(9) 0.0300(8) Uani . . 1.000
    C C3 0.5318(6) 0.8989(4) 0.17807(9) 0.0273(8) Uani . . 1.000
    C C4 0.7257(8) 1.0997(6) -0.11513(11) 0.0481(13) Uani . . 1.000
    C C11 0.3725(6) 0.8391(4) 0.21292(9) 0.0269(8) Uani . . 1.000
    C C12 0.4425(5) 0.8603(4) 0.25687(9) 0.0284(8) Uani . . 1.000
    C C13 0.2984(7) 0.8019(5) 0.29078(10) 0.0349(10) Uani . . 1.000
    C C14 0.0835(7) 0.7219(5) 0.28169(11) 0.0374(10) Uani . . 1.000
    C C15 0.0098(7) 0.6998(4) 0.23848(10) 0.0335(9) Uani . . 1.000
    C C16 0.1525(6) 0.7588(4) 0.20435(10) 0.0306(9) Uani . . 1.000
    C C21 0.6093(5) 0.9893(4) 0.05707(9) 0.0239(7) Uani . . 1.000
    C C22 0.7753(5) 1.0701(4) 0.02917(10) 0.0285(8) Uani . . 1.000
    C C23 0.7412(6) 1.0748(4) -0.01573(10) 0.0296(8) Uani . . 1.000
    C C24 0.5389(6) 0.9955(4) -0.03416(9) 0.0281(8) Uani . . 1.000
    C C25 0.3704(5) 0.9185(4) -0.00654(10) 0.0293(8) Uani . . 1.000
    C C26 0.4044(6) 0.9151(4) 0.03850(10) 0.0300(8) Uani . . 1.000
    H H2 0.32442 0.89374 0.12518 0.0360 Uiso . . 1.000
    H H3 0.69018 0.92687 0.18661 0.0328 Uiso . . 1.000
    H H4A 0.70702 1.09997 -0.14710 0.0720 Uiso . . 1.000
    H H4B 0.87527 1.04105 -0.10734 0.0720 Uiso . . 1.000
    H H4C 0.72878 1.22076 -0.10434 0.0720 Uiso . . 1.000
    H H12 0.59023 0.91523 0.26341 0.0340 Uiso . . 1.000
    H H13 0.34767 0.81704 0.32036 0.0419 Uiso . . 1.000
    H H14 -0.01452 0.68175 0.30504 0.0449 Uiso . . 1.000
    H H15 -0.13808 0.64431 0.23233 0.0402 Uiso . . 1.000
    H H16 0.10064 0.74459 0.17489 0.0367 Uiso . . 1.000
    H H22 0.91377 1.12262 0.04138 0.0341 Uiso . . 1.000
    H H23 0.85442 1.13149 -0.03407 0.0356 Uiso . . 1.000
    H H25 0.23077 0.86768 -0.01875 0.0351 Uiso . . 1.000
    H H26 0.28802 0.86225 0.05687 0.0360 Uiso . . 1.000
loop_
    _atom_site_aniso_label
    _atom_site_aniso_U_11
    _atom_site_aniso_U_22
    _atom_site_aniso_U_33
    _atom_site_aniso_U_12
    _atom_site_aniso_U_13
    _atom_site_aniso_U_23
    S4 0.0460(5) 0.0497(5) 0.0297(3) -0.0035(5) -0.0048(3) -0.0008(3)
    O1 0.0278(12) 0.0601(17) 0.0353(11) -0.0141(13) -0.0040(9) 0.0017(11)
    C1 0.0259(14) 0.0295(15) 0.0297(12) -0.0040(13) 0.0011(10) -0.0007(11)
    C2 0.0243(14) 0.0349(15) 0.0308(12) -0.0088(13) 0.0007(11) 0.0004(11)
    C3 0.0215(14) 0.0254(13) 0.0350(13) -0.0010(12) 0.0022(11) -0.0006(11)
    C4 0.051(2) 0.059(3) 0.0342(16) -0.005(2) 0.0029(15) 0.0084(17)
    C11 0.0248(14) 0.0252(14) 0.0307(13) 0.0026(12) 0.0026(11) 0.0010(11)
    C12 0.0218(15) 0.0295(15) 0.0338(14) 0.0040(11) -0.0026(11) -0.0009(11)
    C13 0.0377(18) 0.0378(18) 0.0293(14) 0.0044(15) 0.0003(13) 0.0019(12)
    C14 0.0379(19) 0.0348(18) 0.0396(17) 0.0129(14) 0.0114(13) 0.0081(14)
    C15 0.0303(16) 0.0246(14) 0.0456(16) -0.0027(14) 0.0050(14) 0.0008(11)
    C16 0.0262(15) 0.0323(16) 0.0332(14) 0.0015(13) -0.0002(12) -0.0002(12)
    C21 0.0210(12) 0.0210(12) 0.0297(12) 0.0003(11) 0.0004(9) 0.0002(11)
    C22 0.0213(13) 0.0300(15) 0.0341(14) -0.0069(12) 0.0002(11) 0.0004(12)
    C23 0.0255(14) 0.0295(15) 0.0339(14) -0.0023(12) 0.0034(11) 0.0025(12)
    C24 0.0326(15) 0.0220(12) 0.0297(12) 0.0040(13) -0.0023(10) 0.0004(11)
    C25 0.0202(13) 0.0319(15) 0.0357(14) -0.0070(12) -0.0032(11) -0.0034(12)
    C26 0.0258(15) 0.0316(15) 0.0327(14) -0.0035(13) 0.0022(11) 0.0001(12)
_geom_special_details
;
Bond distances, angles <i>etc</i>. have been calculated using the rounded
fractional coordinates. All su's are estimated from the variances of the
(full) variance-covariance matrix. The cell e.s.d.'s are taken into account in
the estimation of distances, angles and torsion angles
;
loop_
    _geom_bond_atom_site_label_1
    _geom_bond_atom_site_label_2
    _geom_bond_site_symmetry_1
    _geom_bond_site_symmetry_2
    _geom_bond_distance
    _geom_bond_publ_flag
    S4 C4 . . 1.792(4) no
    S4 C24 . . 1.754(3) no
    O1 C1 . . 1.216(4) no
    C1 C2 . . 1.487(4) no
    C1 C21 . . 1.493(4) no
    C2 C3 . . 1.333(4) no
    C3 C11 . . 1.461(4) no
    C11 C12 . . 1.405(4) no
    C11 C16 . . 1.402(5) no
    C12 C13 . . 1.386(4) no
    C13 C14 . . 1.379(5) no
    C14 C15 . . 1.391(5) no
    C15 C16 . . 1.388(5) no
    C21 C22 . . 1.404(4) no
    C21 C26 . . 1.401(4) no
    C22 C23 . . 1.382(4) no
    C23 C24 . . 1.403(5) no
    C24 C25 . . 1.395(4) no
    C25 C26 . . 1.386(4) no
    C2 H2 . . 0.9500 no
    C3 H3 . . 0.9500 no
    C4 H4A . . 0.9800 no
    C4 H4B . . 0.9800 no
    C4 H4C . . 0.9800 no
    C12 H12 . . 0.9500 no
    C13 H13 . . 0.9500 no
    C14 H14 . . 0.9500 no
    C15 H15 . . 0.9500 no
    C16 H16 . . 0.9500 no
    C22 H22 . . 0.9500 no
    C23 H23 . . 0.9500 no
    C25 H25 . . 0.9500 no
    C26 H26 . . 0.9500 no
loop_
    _geom_contact_atom_site_label_1
    _geom_contact_atom_site_label_2
    _geom_contact_distance
    _geom_contact_site_symmetry_1
    _geom_contact_site_symmetry_2
    _geom_contact_publ_flag
    S4 H16 3.1800 . 3_565 no
    O1 H2 2.7700 . 1_655 no
    O1 H3 2.4200 . . no
    O1 H22 2.4700 . . no
    O1 H4C 2.8600 . 3_575 no
    O1 H14 2.7800 . 4_655 no
    C3 C13 3.354(5) . 4_655 no
    C3 C14 3.497(5) . 4_655 no
    C3 C15 3.590(5) . 1_655 no
    C12 C15 3.456(5) . 1_655 no
    C13 C3 3.354(5) . 4_645 no
    C14 C3 3.497(5) . 4_645 no
    C15 C12 3.456(5) . 1_455 no
    C15 C3 3.590(5) . 1_455 no
    C2 H16 2.7800 . . no
    C2 H26 2.6700 . . no
    C4 H23 2.5900 . . no
    C12 H15 2.7800 . 4_555 no
    C12 H15 2.9700 . 1_655 no
    C13 H15 2.8500 . 4_555 no
    C13 H3 2.9400 . 4_645 no
    C14 H3 2.7600 . 4_645 no
    C14 H4A 3.0300 . 2_575 no
    C15 H3 2.9500 . 1_455 no
    C15 H12 2.9700 . 1_455 no
    C16 H2 2.7900 . . no
    C16 H3 2.9400 . 1_455 no
    C21 H25 3.0400 . 3_565 no
    C23 H4B 2.9000 . . no
    C23 H4C 2.9200 . . no
    C23 H22 3.0500 . 3_475 no
    C24 H22 3.0000 . 3_475 no
    C25 H25 3.0700 . 3_565 no
    C26 H2 2.6800 . . no
    C26 H25 2.8900 . 3_565 no
    H2 O1 2.7700 . 1_455 no
    H2 C16 2.7900 . . no
    H2 C26 2.6800 . . no
    H2 H16 2.2700 . . no
    H2 H26 2.1100 . . no
    H3 O1 2.4200 . . no
    H3 C15 2.9500 . 1_655 no
    H3 C16 2.9400 . 1_655 no
    H3 H12 2.4100 . . no
    H3 C13 2.9400 . 4_655 no
    H3 C14 2.7600 . 4_655 no
    H4A C14 3.0300 . 2_574 no
    H4A H14 2.4600 . 2_574 no
    H4B C23 2.9000 . . no
    H4B H23 2.3400 . . no
    H4C C23 2.9200 . . no
    H4C H23 2.3600 . . no
    H4C O1 2.8600 . 3_475 no
    H12 C15 2.9700 . 1_655 no
    H12 H3 2.4100 . . no
    H14 H4A 2.4600 . 2_575 no
    H14 O1 2.7800 . 4_645 no
    H15 C12 2.9700 . 1_455 no
    H15 C12 2.7800 . 4_545 no
    H15 C13 2.8500 . 4_545 no
    H16 C2 2.7800 . . no
    H16 H2 2.2700 . . no
    H16 S4 3.1800 . 3_465 no
    H22 O1 2.4700 . . no
    H22 C23 3.0500 . 3_575 no
    H22 C24 3.0000 . 3_575 no
    H23 C4 2.5900 . . no
    H23 H4B 2.3400 . . no
    H23 H4C 2.3600 . . no
    H25 C21 3.0400 . 3_465 no
    H25 C25 3.0700 . 3_465 no
    H25 C26 2.8900 . 3_465 no
    H26 C2 2.6700 . . no
    H26 H2 2.1100 . . no
loop_
    _geom_angle_atom_site_label_1
    _geom_angle_atom_site_label_2
    _geom_angle_atom_site_label_3
    _geom_angle_site_symmetry_1
    _geom_angle_site_symmetry_2
    _geom_angle_site_symmetry_3
    _geom_angle
    _geom_angle_publ_flag
    C4 S4 C24 . . . 104.13(16) no
    O1 C1 C2 . . . 121.2(3) no
    O1 C1 C21 . . . 120.4(3) no
    C2 C1 C21 . . . 118.4(2) no
    C1 C2 C3 . . . 119.7(3) no
    C2 C3 C11 . . . 127.4(3) no
    C3 C11 C12 . . . 119.1(3) no
    C3 C11 C16 . . . 122.6(3) no
    C12 C11 C16 . . . 118.3(3) no
    C11 C12 C13 . . . 120.7(3) no
    C12 C13 C14 . . . 120.2(3) no
    C13 C14 C15 . . . 120.3(3) no
    C14 C15 C16 . . . 119.9(3) no
    C11 C16 C15 . . . 120.7(3) no
    C1 C21 C22 . . . 117.7(3) no
    C1 C21 C26 . . . 123.7(3) no
    C22 C21 C26 . . . 118.5(3) no
    C21 C22 C23 . . . 121.3(3) no
    C22 C23 C24 . . . 119.8(3) no
    S4 C24 C23 . . . 124.3(2) no
    S4 C24 C25 . . . 116.5(2) no
    C23 C24 C25 . . . 119.2(3) no
    C24 C25 C26 . . . 120.8(3) no
    C21 C26 C25 . . . 120.4(3) no
    C1 C2 H2 . . . 120.00 no
    C3 C2 H2 . . . 120.00 no
    C2 C3 H3 . . . 116.00 no
    C11 C3 H3 . . . 116.00 no
    S4 C4 H4A . . . 109.00 no
    S4 C4 H4B . . . 109.00 no
    S4 C4 H4C . . . 109.00 no
    H4A C4 H4B . . . 109.00 no
    H4A C4 H4C . . . 109.00 no
    H4B C4 H4C . . . 109.00 no
    C11 C12 H12 . . . 120.00 no
    C13 C12 H12 . . . 120.00 no
    C12 C13 H13 . . . 120.00 no
    C14 C13 H13 . . . 120.00 no
    C13 C14 H14 . . . 120.00 no
    C15 C14 H14 . . . 120.00 no
    C14 C15 H15 . . . 120.00 no
    C16 C15 H15 . . . 120.00 no
    C11 C16 H16 . . . 120.00 no
    C15 C16 H16 . . . 120.00 no
    C21 C22 H22 . . . 119.00 no
    C23 C22 H22 . . . 119.00 no
    C22 C23 H23 . . . 120.00 no
    C24 C23 H23 . . . 120.00 no
    C24 C25 H25 . . . 120.00 no
    C26 C25 H25 . . . 120.00 no
    C21 C26 H26 . . . 120.00 no
    C25 C26 H26 . . . 120.00 no
loop_
    _geom_torsion_atom_site_label_1
    _geom_torsion_atom_site_label_2
    _geom_torsion_atom_site_label_3
    _geom_torsion_atom_site_label_4
    _geom_torsion_site_symmetry_1
    _geom_torsion_site_symmetry_2
    _geom_torsion_site_symmetry_3
    _geom_torsion_site_symmetry_4
    _geom_torsion
    _geom_torsion_publ_flag
    C4 S4 C24 C23 . . . . -1.6(3) no
    C4 S4 C24 C25 . . . . 178.6(3) no
    O1 C1 C2 C3 . . . . -4.2(5) no
    C21 C1 C2 C3 . . . . 176.0(3) no
    O1 C1 C21 C22 . . . . -8.6(4) no
    O1 C1 C21 C26 . . . . 168.4(3) no
    C2 C1 C21 C22 . . . . 171.3(3) no
    C2 C1 C21 C26 . . . . -11.8(4) no
    C1 C2 C3 C11 . . . . -179.5(3) no
    C2 C3 C11 C12 . . . . -167.1(3) no
    C2 C3 C11 C16 . . . . 13.8(5) no
    C3 C11 C12 C13 . . . . -178.7(3) no
    C16 C11 C12 C13 . . . . 0.5(5) no
    C3 C11 C16 C15 . . . . 178.3(3) no
    C12 C11 C16 C15 . . . . -0.9(5) no
    C11 C12 C13 C14 . . . . 0.0(5) no
    C12 C13 C14 C15 . . . . -0.2(6) no
    C13 C14 C15 C16 . . . . -0.2(5) no
    C14 C15 C16 C11 . . . . 0.7(5) no
    C1 C21 C22 C23 . . . . 176.1(3) no
    C26 C21 C22 C23 . . . . -1.0(5) no
    C1 C21 C26 C25 . . . . -175.5(3) no
    C22 C21 C26 C25 . . . . 1.4(5) no
    C21 C22 C23 C24 . . . . -0.9(5) no
    C22 C23 C24 S4 . . . . -177.5(2) no
    C22 C23 C24 C25 . . . . 2.4(5) no
    S4 C24 C25 C26 . . . . 177.9(2) no
    C23 C24 C25 C26 . . . . -1.9(5) no
    C24 C25 C26 C21 . . . . 0.0(5) no
loop_
    _geom_hbond_atom_site_label_D
    _geom_hbond_atom_site_label_H
    _geom_hbond_atom_site_label_A
    _geom_hbond_site_symmetry_A
    _geom_hbond_distance_DH
    _geom_hbond_distance_HA
    _geom_hbond_distance_DA
    _geom_hbond_angle_DHA
    _geom_hbond_publ_flag
    C3 H3 O1 . 0.95 2.42 2.781(4) 102 yes
    C12 H12 Cg1 4_655 0.95 2.99 3.704(3) 133 yes
    C15 H15 Cg1 4_545 0.95 2.89 3.488(3) 122 yes
    C25 H25 Cg2 3_465 0.95 2.90 3.562(3) 127 yes
