# Supplementary material for: (E)-1-[4-(Methyl­sulfan­yl)phen­yl]-3-phenyl­prop-2-en-1-one
Source: Acta Crystallogr Sect E Struct Rep Online. 2008 Jun 13;64(Pt 7):o1263. doi: 10.1107/S1600536808017200 (PMC2961704; doi:10.1107/S1600536808017200)
Supplement: Supplementary file 2 [file e-64-o1263-Isup2.hkl]

#
# h,k,l, Fc-squared, Fo-squared, sigma(Fo-squared) and status flag
#
data_I
_shelx_title ' XYZN file = SHELXL INS file, from DIRDIF output for KBG-1A'
_shelx_refln_list_code          4
_shelx_F_calc_maximum      155.53
_exptl_crystal_F_000       536.00
_reflns_d_resolution_high  0.6622
 
loop_
 _symmetry_equiv_pos_as_xyz
 'x, y, z'
 '-x+1/2, -y, z+1/2'
 'x+1/2, -y+1/2, -z'
 '-x, y+1/2, -z+1/2'
 
_cell_length_a     5.6106
_cell_length_b     7.6239
_cell_length_c    30.4770
_cell_angle_alpha  90.000
_cell_angle_beta   90.000
_cell_angle_gamma  90.000
 
_shelx_F_squared_multiplier     1.000
 
loop_
 _refln_index_h
 _refln_index_k
 _refln_index_l
 _refln_F_squared_calc
 _refln_F_squared_meas
 _refln_F_squared_sigma
 _refln_observed_status
   2   0   0     1947.13     2203.69    109.66 o
   4   0   0      114.79      101.32      5.15 o
   6   0   0       58.12       53.34      5.58 o
   3   1   0      557.11      597.53     31.77 o
   5   1   0        5.49       45.15      9.29 o
   6   1   0        0.05       14.29      3.78 o
   7   1   0       18.76       23.44      7.29 o
   8   1   0       10.23       15.39      8.15 o
   1   2   0    13863.20    11906.90    197.72 o
   2   2   0      733.54      701.38      4.82 o
   3   2   0       15.01       15.04      0.88 o
   4   2   0      161.28      144.14      2.72 o
   5   2   0        0.92       52.77     12.49 o
   6   2   0       13.33       13.90      3.60 o
   7   2   0       15.94       42.16     18.83 o
   8   2   0       35.72       22.28      8.51 o
   1   3   0     2756.33     2915.65     26.28 o
   3   3   0       75.16      126.05     49.47 o
   5   3   0      228.39      210.83      5.09 o
   6   3   0       31.07       48.59      6.60 o
   7   3   0       27.53       26.71      5.05 o
   0   4   0     1127.44     1489.55     41.00 o
   1   4   0      425.13      487.82      5.57 o
   2   4   0      439.60      564.42      4.31 o
   3   4   0        0.02       51.87     33.87 o
   4   4   0       14.93       26.17      2.45 o
   5   4   0        2.78       23.59      2.91 o
   6   4   0      116.45       92.03      6.08 o
   7   4   0       25.88       50.51      5.59 o
   1   5   0        0.68       17.09      3.94 o
   2   5   0      528.47      702.60     24.90 o
   3   5   0      731.57      683.47      6.77 o
   5   5   0      110.61       99.91      5.43 o
   6   5   0        7.80       34.96      6.87 o
   7   5   0       13.42        0.15      3.77 o
   0   6   0       23.45       31.22      5.87 o
   1   6   0      312.29      288.79     23.27 o
   2   6   0      432.08      618.20      6.79 o
   4   6   0       10.22       21.88      4.24 o
   5   6   0       74.46       79.27      6.97 o
   6   6   0       31.84       29.86      5.27 o
   1   7   0        0.43       22.94      1.63 o
   4   7   0        4.79       24.53      6.33 o
   5   7   0      152.29      118.98      5.95 o
   6   7   0        1.37       10.62      6.22 o
   0   8   0       64.89       46.36      3.36 o
   2   8   0      174.18      166.72     10.42 o
   3   8   0       42.92       47.80      4.91 o
   4   8   0       25.52       35.83      4.57 o
   5   8   0        0.74        1.90      5.35 o
   1   9   0       15.64       64.40      5.07 o
   2   9   0       87.98       91.67      4.10 o
   3   9   0      108.89       79.31      4.70 o
   4   9   0       42.70       71.23      5.74 o
   0  10   0      163.18      180.36      9.44 o
   1  10   0       15.22       64.07      9.25 o
   2  10   0       81.11       69.41      9.75 o
   3  10   0       13.03       23.70      6.10 o
   2   0   1      683.71      891.10     22.88 o
   3   0   1      113.07      113.29      1.30 o
   4   0   1       97.09      148.63      6.50 o
   5   0   1       18.22       60.48     17.96 o
   6   0   1       15.68       59.49      8.84 o
   7   0   1       29.67       24.17      3.73 o
  -8   1   1        7.33       17.80      7.95 o
  -7   1   1       36.48       26.52      5.44 o
  -6   1   1       30.88       33.19      5.60 o
  -5   1   1       57.97      112.54     24.35 o
  -4   1   1       86.80       99.91      2.96 o
  -3   1   1     1160.45     1248.21     48.93 o
  -2   1   1     1098.97     1086.74     22.88 o
   2   1   1     1106.14     1111.86     25.61 o
   3   1   1     1135.44     1155.78     13.77 o
   4   1   1       83.99      105.12      7.26 o
   5   1   1       59.88      147.99     35.67 o
   6   1   1       32.07       27.46      5.79 o
   7   1   1       36.25       28.58      5.35 o
   8   1   1        7.46        8.52      8.05 o
  -8   2   1        3.93       27.63      8.36 o
  -7   2   1       55.17       33.31      7.08 o
  -5   2   1       40.09       74.75      7.63 o
  -4   2   1        1.30        0.75      0.76 o
  -3   2   1       17.15       17.97      1.63 o
  -2   2   1      166.94      281.29     37.43 o
  -1   2   1     4230.61     3751.97     75.48 o
   0   2   1     4786.74     5691.11    111.03 o
   1   2   1     4170.63     3763.70    172.98 o
   2   2   1      167.98      353.43     43.01 o
   3   2   1       19.36       23.39      3.99 o
   4   2   1        1.56        0.91      1.32 o
   5   2   1       38.82       65.28     12.48 o
   7   2   1       56.31       44.90      5.57 o
   8   2   1        3.72       27.32      8.49 o
  -7   3   1        6.74       14.26      5.80 o
  -6   3   1       61.91       42.77     10.93 o
  -5   3   1       59.31       57.90      2.37 o
  -4   3   1      132.82      212.91     28.54 o
  -3   3   1      395.68      363.41      3.84 o
  -2   3   1     2312.94     2653.92    152.20 o
  -1   3   1     2672.17     2554.35     74.34 o
   0   3   1      281.89      314.34      9.74 o
   1   3   1     2705.53     2582.18     55.40 o
   2   3   1     2310.69     2693.91    218.77 o
   3   3   1      395.93      361.76     11.72 o
   4   3   1      129.09      248.50     72.26 o
   5   3   1       58.69       81.39     14.88 o
   6   3   1       62.67       62.98      5.20 o
   7   3   1        6.99       11.70      5.05 o
  -7   4   1       37.99       31.16      5.61 o
  -6   4   1       39.79       81.10      4.52 o
  -5   4   1       37.91       35.58      3.30 o
  -4   4   1       92.32      102.92     10.29 o
  -3   4   1      219.71      240.80     10.88 o
  -2   4   1      463.31      554.46      6.98 o
  -1   4   1     3539.97     3884.32    146.91 o
   0   4   1       35.37       38.91      1.41 o
   1   4   1     3520.83     3789.76    274.65 o
   2   4   1      464.91      569.40      5.73 o
   3   4   1      223.17      261.30     45.49 o
   4   4   1       95.81      143.38     44.39 o
   5   4   1       36.34       44.93      4.03 o
   6   4   1       40.40       45.49      7.96 o
   7   4   1       38.83       36.82      5.66 o
  -7   5   1        0.21       -0.01      2.27 o
  -6   5   1       35.95       47.60      8.85 o
  -5   5   1       55.02      107.34     22.78 o
  -4   5   1       14.76      109.64     28.82 o
  -3   5   1      182.60      282.04     37.63 o
  -2   5   1      397.17      759.96     75.54 o
  -1   5   1      112.11      111.03      9.11 o
   0   5   1       88.40       85.51      3.67 o
   1   5   1      111.61      105.90      7.46 o
   2   5   1      401.23      577.19     73.47 o
   5   5   1       55.82      115.51      5.50 o
   6   5   1       36.94       57.88     12.64 o
   7   5   1        0.22        5.86      5.43 o
  -6   6   1       10.22       40.84      5.28 o
  -5   6   1       64.95       80.00      4.21 o
  -4   6   1       44.87       32.98      3.58 o
  -3   6   1      503.03      492.02     34.34 o
  -2   6   1      535.88      654.19     10.10 o
  -1   6   1       46.28      102.50     14.79 o
   0   6   1      370.80      393.93      7.87 o
   1   6   1       46.42       70.18     12.15 o
   2   6   1      529.29      641.78     11.89 o
   3   6   1      505.09      460.10     15.68 o
   4   6   1       43.13       40.17      4.49 o
   5   6   1       65.13       72.79     17.58 o
   6   6   1       10.51       38.78      5.38 o
  -6   7   1       10.63        6.56      7.07 o
  -5   7   1       31.43       89.79     21.12 o
  -4   7   1       25.24       94.04     16.04 o
  -2   7   1        3.81      168.19     55.51 o
  -1   7   1       87.75       93.92      9.39 o
   0   7   1       20.51       23.20      3.77 o
   1   7   1       86.58       84.71      3.45 o
   2   7   1        3.49      212.60     69.89 o
   3   7   1       22.65      450.82    158.00 o
   4   7   1       25.93       62.96     14.29 o
   5   7   1       30.57      106.96      9.96 o
   6   7   1       10.32       11.33      6.22 o
  -5   8   1        0.06       25.66      6.16 o
  -4   8   1       49.64       42.35      4.66 o
  -3   8   1       21.09       42.50     11.27 o
  -2   8   1       74.95      146.82     20.69 o
  -1   8   1       81.21       62.05      5.32 o
   0   8   1        2.01       -2.20      2.25 o
   1   8   1       83.45       68.41     10.01 o
   2   8   1       73.13      153.86     11.26 o
   3   8   1       20.77      131.01     24.95 o
   4   8   1       48.68       38.65      8.10 o
   5   8   1        0.09       18.85      7.18 o
  -4   9   1       41.67       62.52      6.26 o
  -3   9   1       18.54       76.11      9.05 o
  -2   9   1       37.51       84.98      9.38 o
  -1   9   1       86.95       93.64     11.50 o
   0   9   1       41.51       34.02      4.89 o
   1   9   1       86.74      106.70      7.46 o
   2   9   1       36.17       64.39      7.45 o
   4   9   1       42.08       58.03      5.55 o
  -3  10   1       16.63       23.17      7.78 o
  -2  10   1       16.57       45.86     10.32 o
  -1  10   1       68.40       47.98      9.61 o
   0  10   1       11.04      103.05     34.83 o
   1  10   1       69.31       47.47      9.08 o
   2  10   1       16.09       68.00     10.29 o
   3  10   1       16.84       18.12      6.18 o
  -1  11   1       80.59       88.36     12.75 o
   1  11   1       80.83       88.02     12.92 o
   2   0   2      752.51      809.82     28.22 o
   3   0   2      471.40      423.55      8.73 o
   4   0   2       45.87       71.83      1.48 o
   5   0   2        4.15       33.19     25.05 o
   6   0   2       72.96       83.88      8.62 o
   7   0   2       20.02       22.58      3.72 o
  -7   1   2        8.28       20.22      5.56 o
  -6   1   2       13.92       22.57      3.22 o
  -5   1   2       34.20      159.33     42.46 o
  -4   1   2     1095.09     1018.29     33.40 o
  -3   1   2      221.60      269.45     25.71 o
  -1   1   2     2156.87     2104.66     20.53 o
   2   1   2      369.46      694.28     75.45 o
   3   1   2      224.04      267.08     15.78 o
   4   1   2     1089.17     1101.84     64.57 o
   5   1   2       33.60       39.68     14.18 o
   6   1   2       15.57       21.63      3.72 o
   7   1   2        8.25       20.60      5.48 o
   8   1   2        5.64       14.14      8.28 o
  -8   2   2       22.05       16.21      8.37 o
  -7   2   2        8.03       42.38      5.76 o
  -6   2   2       31.76       26.31     14.66 o
  -5   2   2      125.19      112.86      4.23 o
  -4   2   2       40.09       91.20     10.60 o
  -3   2   2      493.28      438.20      7.89 o
  -2   2   2      347.01      413.90     13.25 o
  -1   2   2     1879.37     1791.17     39.53 o
   0   2   2    24189.15    23588.94    753.60 o
   1   2   2     1868.88     1793.76     79.74 o
   2   2   2      352.51      414.93     10.86 o
   3   2   2      485.46      429.99      5.39 o
   4   2   2       37.62       63.43     11.30 o
   5   2   2      123.33      120.64     10.53 o
   6   2   2       32.76       26.09      6.68 o
   7   2   2        8.33       35.61      5.73 o
   8   2   2       21.91       15.28      8.38 o
  -7   3   2        3.86       16.34      9.13 o
  -6   3   2       14.42       23.83      7.79 o
  -5   3   2       52.48       92.91     11.00 o
  -4   3   2      523.96      571.72     15.55 o
  -3   3   2      148.33      133.70      1.50 o
  -2   3   2     1697.79     2290.10    114.93 o
  -1   3   2      828.87     1138.99     79.10 o
   0   3   2        7.81        9.36      0.90 o
   1   3   2      832.84      875.91     28.88 o
   2   3   2     1700.39     1882.80    392.63 o
   3   3   2      146.11      126.27      3.05 o
   4   3   2      524.15      600.27     59.15 o
   5   3   2       53.16       55.01     16.31 o
   6   3   2       15.47       27.94      7.36 o
   7   3   2        4.13        4.91      5.07 o
  -7   4   2        4.16       37.90      6.93 o
  -6   4   2        7.76       14.24      3.94 o
  -5   4   2        5.39       18.88      8.38 o
  -4   4   2       71.67       75.00      3.14 o
  -3   4   2      120.54      117.86      6.12 o
  -2   4   2      816.36      886.95     14.90 o
  -1   4   2     2097.20     2368.47    162.16 o
   0   4   2      221.84      280.69     10.59 o
   1   4   2     2097.94     2319.77    107.56 o
   2   4   2      817.49      891.80      9.05 o
   4   4   2       69.52       81.38     15.89 o
   5   4   2        5.29       17.92      7.17 o
   6   4   2        7.44       26.74      4.77 o
   7   4   2        4.34       53.12      9.78 o
  -7   5   2        4.80       -1.66      3.56 o
  -6   5   2       50.70       64.51      5.42 o
  -5   5   2       97.89      100.48     13.52 o
  -4   5   2      536.27      477.58     14.22 o
  -3   5   2      232.97      405.29     12.81 o
  -2   5   2     1329.41     1343.59     49.96 o
  -1   5   2      107.58      118.02      1.83 o
   0   5   2      223.30      242.68     13.36 o
   1   5   2      102.69      110.80      4.78 o
   2   5   2     1312.73     1293.86     13.03 o
   4   5   2      534.49      501.90      9.30 o
   5   5   2       99.89      121.87      4.36 o
   6   5   2       52.17       59.15      5.30 o
   7   5   2        4.69        6.94      4.64 o
  -7   6   2        0.42        0.40     13.63 o
  -6   6   2       47.83       46.32      5.27 o
  -5   6   2        1.21       40.54      5.37 o
  -4   6   2       25.43       19.91      3.70 o
  -3   6   2       34.23      180.48     26.35 o
  -2   6   2      383.90      550.58     12.89 o
  -1   6   2      207.93      260.29     39.53 o
   0   6   2       12.17        9.67      2.14 o
   1   6   2      205.32      256.18     40.11 o
   2   6   2      385.57      524.65    118.47 o
   3   6   2       33.12      229.13    109.79 o
   4   6   2       24.35       21.84      4.24 o
   5   6   2        1.29       26.95      4.07 o
   6   6   2       47.12       41.34      5.44 o
  -6   7   2       14.01        9.14      6.27 o
  -5   7   2       43.35       65.78      6.42 o
  -4   7   2      123.15       96.19     10.74 o
  -3   7   2      791.58      653.11     33.68 o
  -2   7   2      435.89      399.10     34.22 o
  -1   7   2       69.38       66.31      2.04 o
   0   7   2       70.60       74.84      2.13 o
   1   7   2       68.26       63.79      7.10 o
   2   7   2      443.55      418.77      8.32 o
   3   7   2      781.87      628.93     32.78 o
   4   7   2      123.02      109.67      5.40 o
   5   7   2       43.36       67.27     19.84 o
   6   7   2       13.62       11.60      6.34 o
  -5   8   2       50.33       39.87      5.78 o
  -4   8   2        5.63       19.48      4.52 o
  -3   8   2      113.60      202.96     45.72 o
  -2   8   2      111.01      124.39      4.30 o
  -1   8   2       15.57       58.74     16.51 o
   1   8   2       15.49      105.15     33.14 o
   2   8   2      110.67      162.14      7.02 o
   3   8   2      113.78      235.44     46.37 o
   4   8   2        5.41       23.30      4.72 o
   5   8   2       51.16       32.76      5.78 o
  -4   9   2       56.70       68.97      5.73 o
  -3   9   2       82.79       80.85      4.67 o
  -2   9   2       44.08       59.09     10.68 o
  -1   9   2       44.01       73.91     10.35 o
   0   9   2        1.68        3.53      5.04 o
   1   9   2       44.70       75.70      4.50 o
   2   9   2       45.70       46.04      9.74 o
   3   9   2       82.33       78.79      4.75 o
   4   9   2       57.83       75.34      6.15 o
  -3  10   2       11.24        8.54      7.71 o
  -2  10   2       44.54       44.79     10.38 o
  -1  10   2        7.81       34.64      9.84 o
   0  10   2       31.50       40.31      6.49 o
   1  10   2        7.50       24.88      9.42 o
   2  10   2       44.91       55.90     10.35 o
   3  10   2       10.97       14.98      6.20 o
  -1  11   2        1.22       70.35     12.75 o
   1  11   2        1.11       28.10     12.47 o
   2   0   3      315.43      383.51     42.25 o
   3   0   3      349.61      356.70     11.88 o
   4   0   3      215.61      200.32      2.59 o
   5   0   3      216.76      175.41      3.98 o
   6   0   3       12.07       93.19     24.46 o
   7   0   3        4.99        8.01      5.27 o
  -7   1   3        2.78        6.47      5.75 o
  -6   1   3       35.06       71.71     12.19 o
  -5   1   3      322.67      333.38     32.52 o
  -4   1   3      139.02      146.96      3.39 o
  -3   1   3      389.17      525.91     38.54 o
  -2   1   3      158.22      545.13    211.07 o
  -1   1   3     2290.43     2203.42     19.93 o
   1   1   3     2279.96     2208.23     18.58 o
   2   1   3      155.40      409.49    126.24 o
   3   1   3      387.93      406.56      6.48 o
   4   1   3      135.47      155.08     10.17 o
   5   1   3      323.24      293.53      9.60 o
   6   1   3       32.65       46.23     10.08 o
   7   1   3        2.72        9.36      5.46 o
   8   1   3       18.72       12.68      7.95 o
  -7   2   3       35.88       22.62      5.68 o
  -6   2   3        3.75       96.49     29.63 o
  -5   2   3      238.05      241.70     14.66 o
  -4   2   3       23.32       40.07     20.88 o
  -3   2   3     1091.56     1055.47     30.75 o
  -2   2   3      175.92      272.94     33.20 o
  -1   2   3     4641.79     4066.63    164.40 o
   0   2   3        6.63       11.39      4.30 o
   1   2   3     4589.44     4632.62     51.37 o
   2   2   3      172.99      323.20     17.00 o
   3   2   3     1094.34     1043.79     28.65 o
   4   2   3       22.86      200.18     96.03 o
   5   2   3      233.34      220.63     10.20 o
   6   2   3        3.58       67.83     12.18 o
   7   2   3       36.56       17.88      5.85 o
   8   2   3       13.32       15.20      8.51 o
  -7   3   3       19.77       29.59      5.13 o
  -5   3   3       48.45       56.64      4.03 o
  -4   3   3      704.73      656.34     17.13 o
  -3   3   3       87.01      120.70     22.54 o
  -1   3   3      475.76      527.49     27.77 o
   0   3   3      197.96      193.77     20.96 o
   1   3   3      477.84      488.57     22.27 o
   3   3   3       88.67       99.11     21.80 o
   4   3   3      692.47      692.47     18.80 o
   5   3   3       48.88       48.76      2.34 o
   7   3   3       19.49       47.43      5.21 o
  -7   4   3       45.04       44.19      6.20 o
  -6   4   3       24.28       33.56     12.97 o
  -5   4   3      111.05       86.64      4.40 o
  -4   4   3      302.85      282.70      3.81 o
  -3   4   3      582.68      547.51      6.57 o
  -2   4   3      538.77      567.70     49.57 o
  -1   4   3      399.72      885.38     77.03 o
   0   4   3        0.33        1.67      1.22 o
   1   4   3      376.55      420.60     85.50 o
   2   4   3      533.48      676.66      7.83 o
   3   4   3      580.72      554.18      7.97 o
   4   4   3      299.22      284.16      4.31 o
   5   4   3      110.40       94.61      6.26 o
   6   4   3       24.05       35.64     13.45 o
   7   4   3       46.31       48.14      5.66 o
  -7   5   3        2.88        0.59      3.11 o
  -6   5   3       27.71       30.89      4.67 o
  -5   5   3       53.50       63.31      4.10 o
  -4   5   3      190.17      169.01      3.84 o
  -3   5   3       40.45      102.77     13.82 o
  -2   5   3      424.01      673.06     85.08 o
  -1   5   3      212.21      215.95     13.53 o
   0   5   3       18.80       19.99      1.69 o
   1   5   3      211.81      224.53     16.38 o
   5   5   3       52.79       43.47      6.60 o
   6   5   3       27.72       44.77      4.74 o
   7   5   3        3.02       14.83      6.35 o
  -7   6   3        7.83       14.73     13.29 o
  -6   6   3       27.70       41.95      5.38 o
  -5   6   3        1.66       14.38      8.24 o
  -4   6   3       27.35       26.45      3.72 o
  -3   6   3      232.93      300.39     28.08 o
  -2   6   3      406.69      453.56     31.01 o
  -1   6   3      587.77      659.31     35.30 o
   1   6   3      584.74      654.53     44.74 o
   2   6   3      397.60      369.15      5.40 o
   3   6   3      239.25      255.32      7.44 o
   4   6   3       26.39       36.44      4.48 o
   5   6   3        2.09       10.13      5.59 o
   6   6   3       28.46       32.57      5.47 o
   7   6   3        7.98        8.96     12.75 o
  -6   7   3       10.73        9.12      6.49 o
  -5   7   3       24.74       56.69     15.70 o
  -4   7   3       23.25       80.03     33.45 o
  -2   7   3      109.42      180.43     31.62 o
  -1   7   3        6.46        7.90      3.13 o
   0   7   3       20.18       20.95      2.25 o
   1   7   3        6.24        2.72      1.54 o
   2   7   3      110.44      173.21     59.73 o
   3   7   3      113.55       99.11      7.82 o
   4   7   3       24.21       91.75     18.23 o
   5   7   3       24.11       54.58     18.56 o
   6   7   3       11.32       10.20      6.55 o
  -5   8   3       13.18       29.40      5.88 o
  -4   8   3       14.80       16.96      4.66 o
  -3   8   3      295.92      256.28      6.53 o
  -2   8   3      170.33      161.22      6.97 o
  -1   8   3      159.99      137.56     13.68 o
   0   8   3      230.84      293.01     21.18 o
   1   8   3      162.94      151.08      8.39 o
   2   8   3      169.10      180.47     11.42 o
   3   8   3      296.81      243.62     40.21 o
   4   8   3       14.84       14.88      4.83 o
   5   8   3       13.33       39.86      9.56 o
  -4   9   3       69.56       65.87      5.79 o
  -3   9   3       51.52       78.90     22.30 o
  -2   9   3        6.30       28.84      6.70 o
  -1   9   3       32.35       25.17     11.27 o
   0   9   3        0.39        3.19      2.67 o
   1   9   3       32.08       39.61      7.57 o
   2   9   3        6.52       31.03      7.68 o
   3   9   3       51.53       79.25     15.51 o
   4   9   3       70.52       61.04      6.86 o
  -3  10   3        0.18       11.42     12.24 o
  -2  10   3       34.12       25.11     11.03 o
  -1  10   3       45.01       33.22      9.78 o
   0  10   3        2.88       19.96      7.73 o
   1  10   3       46.24       37.55      9.61 o
   2  10   3       34.33       52.96     10.66 o
   3  10   3        0.14       11.53      7.78 o
  -1  11   3        3.64       -0.23      1.02 o
   1  11   3        3.60       -0.93      5.88 o
   2   0   4       92.00      134.50     20.35 o
   3   0   4       91.74      143.65     11.39 o
   4   0   4       88.66       85.61      1.82 o
   5   0   4      192.09      181.06      6.73 o
   6   0   4      297.17      266.38      9.74 o
   7   0   4        2.71       11.78      5.37 o
  -7   1   4       17.33       10.70      5.45 o
  -6   1   4      104.35      114.63      5.84 o
  -5   1   4      630.60      596.07     22.18 o
  -4   1   4      804.11      976.71     57.64 o
  -3   1   4      536.72      565.03     18.83 o
  -2   1   4     2490.98     2285.88     41.80 o
  -1   1   4     1487.21     1409.19      7.76 o
   2   1   4     2478.31     2355.41     16.29 o
   3   1   4      543.30      565.32     11.52 o
   4   1   4      803.05      929.06     80.84 o
   5   1   4      627.49      593.14     14.27 o
   6   1   4      105.44      111.19      7.59 o
   7   1   4       17.69        7.34      5.61 o
   8   1   4        1.77       22.41      8.31 o
  -6   2   4      213.36      213.81      9.96 o
  -5   2   4       86.60       89.20      7.78 o
  -4   2   4       39.00       42.12      1.98 o
  -3   2   4      167.76      162.96     13.95 o
  -2   2   4      923.72      910.66     17.89 o
  -1   2   4     1121.08     1156.28     11.38 o
   0   2   4     6847.84     8237.66    354.15 o
   1   2   4     1129.78     1178.62      6.90 o
   2   2   4      930.28      902.78     13.43 o
   3   2   4      163.88      156.31      9.13 o
   4   2   4       42.69       37.03      2.92 o
   5   2   4       83.99       88.42      8.87 o
   6   2   4      215.31      230.98     13.03 o
   7   2   4       20.81       58.44      5.81 o
   8   2   4        1.99        4.95      8.43 o
  -7   3   4       64.09       59.10      5.08 o
  -6   3   4      112.99      111.28     11.17 o
  -5   3   4      353.06      306.23      5.87 o
  -4   3   4      673.71      724.67     32.34 o
  -3   3   4       99.67      101.44      6.68 o
  -2   3   4     1064.27     1076.74     28.78 o
  -1   3   4      226.86      235.96     11.15 o
   0   3   4      100.62       76.44      3.31 o
   1   3   4      226.36      211.40     10.56 o
   2   3   4     1039.34      980.84      8.45 o
   3   3   4      101.18      114.62      4.55 o
   4   3   4      669.38      675.50     18.56 o
   5   3   4      353.78      326.78     22.55 o
   6   3   4      115.46      139.12     12.45 o
   7   3   4       65.37       67.29      6.66 o
  -7   4   4       21.02       31.10      5.65 o
  -6   4   4       26.19       30.49      5.15 o
  -5   4   4       87.66       78.67      4.64 o
  -4   4   4       88.47       99.80      2.58 o
  -3   4   4      272.04      230.67      4.24 o
  -2   4   4       77.63      149.97     18.74 o
  -1   4   4     1043.42     1027.52     38.29 o
   0   4   4      938.49     1025.77     54.92 o
   1   4   4     1045.13     1092.33     60.90 o
   4   4   4       91.13       90.20      3.85 o
   5   4   4       84.94       78.40      3.33 o
   6   4   4       25.05       24.27      7.10 o
   7   4   4       20.58       30.83      5.75 o
  -7   5   4        4.65        4.53      6.43 o
  -6   5   4       34.28       34.44      4.59 o
  -5   5   4       81.51       81.22      4.26 o
  -4   5   4      102.21      199.56      5.07 o
  -3   5   4      496.95      449.21      3.92 o
  -2   5   4      247.90      341.53     40.37 o
  -1   5   4       23.56       62.72     11.91 o
   0   5   4       30.86       33.50      2.42 o
   1   5   4       25.57       25.93      3.40 o
   2   5   4      249.38      408.28      7.15 o
   3   5   4      495.26      448.88      8.03 o
   5   5   4       80.79       86.50      7.54 o
   6   5   4       35.56       45.23      5.82 o
   7   5   4        4.37       15.08      7.89 o
  -6   6   4        7.26       14.03      5.41 o
  -5   6   4        4.34       14.38      3.43 o
  -4   6   4       38.61       42.50     13.33 o
  -3   6   4      161.97      136.98      4.57 o
  -2   6   4       64.65      125.96     28.00 o
  -1   6   4       71.04      116.65     24.14 o
   0   6   4      186.90      210.19     26.54 o
   1   6   4       72.72      100.95     20.62 o
   4   6   4       37.18       52.25      6.47 o
   5   6   4        4.88        7.33      4.92 o
   6   6   4        6.84       13.60      7.80 o
  -6   7   4       10.89       16.94      6.37 o
  -5   7   4       22.55       30.16      4.77 o
  -4   7   4      121.48       98.74      7.15 o
  -3   7   4        6.18      189.64     50.05 o
  -2   7   4       55.31       92.68     20.93 o
  -1   7   4       47.79       44.79      3.24 o
   0   7   4       52.76       58.17      2.86 o
   1   7   4       50.26       44.81      3.37 o
   2   7   4       52.97      105.49      6.53 o
   3   7   4        5.70      201.68    102.69 o
   4   7   4      122.99       94.98     22.23 o
   5   7   4       23.23        9.49      6.87 o
   6   7   4       11.14       14.01      6.51 o
  -5   8   4       13.78       12.95      6.41 o
  -4   8   4       20.05       14.10      4.57 o
  -3   8   4       14.75      142.74     38.30 o
  -2   8   4      163.37      168.16     11.71 o
  -1   8   4       61.67       55.80      4.22 o
   0   8   4      125.05      179.20     11.41 o
   1   8   4       62.79       66.49      3.67 o
   2   8   4      160.03      157.49      7.92 o
   4   8   4       19.82       13.30      4.71 o
   5   8   4       13.31       15.08      9.43 o
  -4   9   4       42.65       50.10      9.84 o
  -3   9   4       41.46       44.83      7.29 o
  -2   9   4       35.72       51.94      7.89 o
  -1   9   4        5.55       14.09      4.21 o
   0   9   4       25.95       28.22      5.15 o
   1   9   4        6.05       21.96      3.27 o
   2   9   4       35.51       70.23      6.70 o
   3   9   4       40.48       31.10      7.51 o
   4   9   4       42.16       36.91      7.07 o
  -3  10   4       30.00       15.72     12.07 o
  -2  10   4        2.05       -0.54      0.96 o
  -1  10   4       15.64       19.59      9.67 o
   0  10   4        2.12       -1.39     26.97 o
   1  10   4       15.00       40.57      9.70 o
   2  10   4        1.98       16.91     10.43 o
   3  10   4       30.23       32.29      6.16 o
  -1  11   4        1.50       -2.94      6.14 o
   1  11   4        1.54        4.18     12.58 o
   1   0   5      873.62      854.88     15.04 o
   2   0   5        8.70      433.47    113.04 o
   3   0   5     1661.61     1742.43     26.74 o
   4   0   5      109.85      129.60      3.29 o
   5   0   5      665.51      630.49      6.68 o
   6   0   5      251.90      256.02      8.40 o
   7   0   5       15.94       13.99      5.48 o
  -6   1   5      135.59      128.59      8.10 o
  -5   1   5      546.72      567.91      9.58 o
  -4   1   5      222.92      213.75      4.90 o
  -3   1   5      719.06      656.05     28.33 o
  -1   1   5     1063.18     1027.75     13.25 o
   1   1   5     1106.38     1050.45      4.21 o
   3   1   5      733.60      654.81     11.40 o
   4   1   5      220.01      204.74      5.67 o
   5   1   5      552.18      532.12     29.75 o
   6   1   5      135.92      124.58      5.82 o
   7   1   5        8.35       45.87      5.86 o
   8   1   5       19.56       12.77      8.02 o
  -7   2   5      102.14       83.57      5.77 o
  -6   2   5       83.89      128.14     12.59 o
  -5   2   5      268.51      266.37     11.09 o
  -4   2   5      976.74      837.92     22.84 o
  -3   2   5      265.57      340.93     43.72 o
  -1   2   5      180.97      204.81      1.88 o
   0   2   5      184.45      170.97      2.06 o
   1   2   5      174.82      210.73      3.42 o
   3   2   5      263.01      277.72      6.64 o
   4   2   5      983.68      844.94     12.41 o
   5   2   5      269.20      236.73     19.47 o
   6   2   5       86.60      140.98      6.64 o
   7   2   5      102.79       75.76      6.32 o
   8   2   5       13.45       -0.82     21.52 o
  -7   3   5       38.63       73.78      5.23 o
  -6   3   5       18.90       25.28      5.76 o
  -5   3   5       93.33       92.91      3.61 o
  -4   3   5      300.63      435.92     23.63 o
  -3   3   5      411.96      383.43      8.09 o
  -2   3   5      569.71      769.97     40.85 o
  -1   3   5      627.78      622.91     11.89 o
   0   3   5       11.53       15.82      1.30 o
   1   3   5      635.65      616.18      4.24 o
   2   3   5      578.96      896.21      8.20 o
   3   3   5      411.48      392.31      6.76 o
   4   3   5      301.24      311.59     52.02 o
   5   3   5       96.48      104.56      4.99 o
   6   3   5       18.25       25.39      6.39 o
   7   3   5       38.58       58.87      6.87 o
  -7   4   5       28.16       79.23      7.01 o
  -6   4   5       12.68       18.33      4.01 o
  -5   4   5        7.85       28.21     10.38 o
  -4   4   5       65.49       78.53     17.92 o
  -3   4   5      304.20      299.94     23.89 o
  -2   4   5      332.80      302.82     14.98 o
  -1   4   5      347.96      498.92     33.25 o
   0   4   5       39.26       42.33      1.88 o
   1   4   5      342.96      369.19      9.67 o
   2   4   5      329.39      311.53      6.31 o
   3   4   5      307.14      314.55      6.59 o
   4   4   5       68.32      115.44     46.21 o
   5   4   5        7.59       23.17     12.47 o
   6   4   5       13.53       16.21      5.25 o
   7   4   5       28.58       69.99      5.89 o
  -7   5   5        4.53       37.56      6.40 o
  -6   5   5       21.58       16.55      4.89 o
  -5   5   5       26.29       41.48      2.86 o
  -4   5   5      131.05      145.08      4.06 o
  -3   5   5       82.17       85.20      6.80 o
  -2   5   5       79.13      111.62      3.49 o
  -1   5   5      615.18      585.69     26.07 o
   0   5   5      175.15      179.01     11.41 o
   1   5   5      613.10      626.85     10.32 o
   4   5   5      130.79      161.90      6.93 o
   5   5   5       25.45       46.50     23.55 o
   6   5   5       21.22       20.82      4.85 o
   7   5   5        4.26       45.65      8.62 o
  -6   6   5        5.50        4.85      4.23 o
  -5   6   5        3.86        1.42      4.76 o
  -4   6   5       78.79       75.07      4.47 o
  -3   6   5       40.74       58.96      4.00 o
  -2   6   5      120.33      130.76     15.34 o
  -1   6   5       23.01       26.50      5.60 o
   0   6   5       80.23      101.57      2.97 o
   1   6   5       22.59       29.02      2.36 o
   2   6   5      122.11      152.26      6.36 o
   4   6   5       79.58       84.63      6.47 o
   5   6   5        3.60       18.38     14.21 o
   6   6   5        5.47        8.25      5.59 o
  -6   7   5       20.35       27.61      6.43 o
  -5   7   5        7.57        7.53      5.68 o
  -4   7   5       27.59       58.12     10.49 o
  -3   7   5       57.82      104.19      5.00 o
  -2   7   5       24.73       28.59      7.54 o
  -1   7   5       53.60       46.34      1.67 o
   0   7   5      261.93      317.32     11.79 o
   1   7   5       51.72       47.39      3.38 o
   2   7   5       26.32       50.24      5.85 o
   4   7   5       26.52       42.74      5.10 o
   5   7   5        7.31       17.06     10.36 o
   6   7   5       19.76       22.07      6.59 o
  -5   8   5        2.05        8.27      5.95 o
  -4   8   5       14.59        0.71      3.07 o
  -3   8   5       10.69       28.60      4.71 o
  -2   8   5       44.51       56.94      6.33 o
  -1   8   5        7.76       52.42     38.44 o
   0   8   5       98.00      135.39     14.66 o
   1   8   5        7.96      100.13     25.79 o
   2   8   5       43.45       71.65      7.66 o
   4   8   5       14.17        0.06      1.28 o
   5   8   5        2.14       13.04      7.58 o
  -4   9   5       12.96        5.44      7.39 o
  -3   9   5       17.33        9.53      9.78 o
  -2   9   5       74.98       61.33      8.37 o
  -1   9   5       30.77       29.43      3.96 o
   0   9   5        9.97       11.39      5.10 o
   1   9   5       30.13       27.22      3.27 o
   2   9   5       75.22       57.17      4.98 o
   3   9   5       17.08       18.67      4.90 o
   4   9   5       12.27        0.93      1.68 o
  -3  10   5       57.39       32.32     11.65 o
  -2  10   5        0.83        0.06      0.25 o
  -1  10   5       51.85       93.59      9.64 o
   1  10   5       51.80       83.27      9.84 o
   3  10   5       56.90       44.90     11.56 o
  -1  11   5       11.52        0.23      3.34 o
   1  11   5       11.31        5.46     12.78 o
   1   0   6        1.93        6.81      0.86 o
   2   0   6     2582.37     2487.51     80.16 o
   3   0   6      573.61      613.98      7.91 o
   4   0   6       57.44       44.45      4.40 o
   5   0   6      315.00      323.86     17.36 o
   6   0   6       59.98       84.65      5.09 o
   7   0   6        1.11       28.64      9.63 o
  -6   1   6      126.04      142.46      8.59 o
  -5   1   6      797.96      806.13     22.51 o
  -4   1   6       13.00      165.71     44.18 o
  -3   1   6       71.07      175.22     38.22 o
  -2   1   6       16.45       22.39      0.89 o
  -1   1   6       19.03       16.04      1.17 o
   1   1   6       18.96       16.19      1.10 o
   2   1   6       15.67       22.14      1.15 o
   3   1   6       67.25       87.62      4.38 o
   4   1   6       12.13       69.54     57.53 o
   5   1   6      805.10      802.12     58.99 o
   6   1   6      125.05      128.93      5.63 o
   7   1   6       61.31       50.75      5.87 o
   8   1   6        3.14       22.42      8.57 o
  -6   2   6      154.76      156.82      7.22 o
  -5   2   6       17.49       58.54     16.00 o
  -4   2   6        4.01        9.66      1.21 o
  -3   2   6      122.01      131.61      2.11 o
  -2   2   6      408.03      390.29      8.90 o
  -1   2   6      255.98      257.56      2.94 o
   0   2   6      449.66      419.58      4.15 o
   1   2   6      252.42      262.70      3.73 o
   2   2   6      417.03      408.17      2.91 o
   3   2   6      120.71      123.83      3.37 o
   4   2   6        2.48       12.59      2.41 o
   5   2   6       17.00       47.75     23.78 o
   6   2   6      150.59      164.05      6.59 o
   7   2   6       13.90       42.70     14.46 o
   8   2   6        0.26        7.58      8.90 o
  -7   3   6       15.93       29.72      6.58 o
  -6   3   6      106.51      168.18     44.67 o
  -5   3   6       98.33      122.67     12.63 o
  -4   3   6      231.17      331.36     18.40 o
  -3   3   6       57.83       77.71      7.34 o
  -2   3   6       35.20      114.91     24.61 o
  -1   3   6       78.35       78.42      2.89 o
   0   3   6      435.68      425.92      7.31 o
   1   3   6       77.03       75.29      1.95 o
   3   3   6       60.17       95.88      4.35 o
   4   3   6      230.06      242.35     39.22 o
   5   3   6       98.55      146.94     44.56 o
   6   3   6      105.25       90.56      6.67 o
   7   3   6       16.78       33.48      5.43 o
  -7   4   6       86.30       84.62      5.69 o
  -6   4   6       46.37       63.11      9.49 o
  -5   4   6        1.93       18.58      7.78 o
  -4   4   6       79.01       85.87      2.95 o
  -3   4   6        3.81       44.60     11.33 o
  -2   4   6      443.11      445.21     12.14 o
  -1   4   6      313.62      300.85      5.63 o
   0   4   6     1921.24     1979.29     47.08 o
   1   4   6      306.63      305.21     13.80 o
   2   4   6      451.23      499.67      7.18 o
   4   4   6       77.44       75.27      4.01 o
   5   4   6        1.74       28.94     15.62 o
   6   4   6       46.01       69.87      7.24 o
   7   4   6       85.32       84.66      8.39 o
  -7   5   6       64.17       79.81     22.03 o
  -5   5   6        1.90       12.43      3.16 o
  -4   5   6       12.20       26.00      3.78 o
  -3   5   6       77.42      113.92     21.74 o
  -2   5   6      222.23      195.00      7.98 o
  -1   5   6       72.04       96.37     11.65 o
   0   5   6      178.93      174.27      3.52 o
   1   5   6       71.75       85.67      5.61 o
   2   5   6      225.83      226.79      6.45 o
   3   5   6       75.51       84.85      5.29 o
   5   5   6        2.09       11.35      9.88 o
   6   5   6        3.25       58.96     12.73 o
   7   5   6       65.82       75.03      6.74 o
  -6   6   6        7.43        3.47      5.19 o
  -5   6   6       50.07       39.01      3.22 o
  -4   6   6       30.61       31.11      3.79 o
  -3   6   6       61.92       67.73     10.45 o
  -2   6   6      165.52      154.14      8.54 o
  -1   6   6      273.41      243.07     12.43 o
   0   6   6     1659.56     1650.56     19.17 o
   1   6   6      270.68      252.95      7.39 o
   3   6   6       61.64       80.92      5.88 o
   5   6   6       49.34       41.46      4.41 o
   6   6   6        7.12        7.42      6.72 o
  -6   7   6       13.38       29.37      7.92 o
  -5   7   6        9.60        3.16      4.47 o
  -4   7   6        5.85        2.60      4.47 o
  -3   7   6      151.50       96.56      4.16 o
  -2   7   6        5.81       46.09      4.04 o
  -1   7   6        1.59        7.55      2.45 o
   0   7   6        7.28       13.85      3.17 o
   1   7   6        1.44        6.90      2.27 o
   5   7   6        9.91        8.27      5.01 o
   6   7   6       13.78       34.35     12.41 o
  -5   8   6        1.48        3.03      9.70 o
  -4   8   6        6.38        4.04      8.00 o
  -2   8   6       57.07       27.62      7.27 o
  -1   8   6      190.75      170.55      3.69 o
   0   8   6      174.53      171.10      5.10 o
   1   8   6      189.17      159.33      6.05 o
   2   8   6       59.92       15.61      6.81 o
   3   8   6        5.40       -0.23      0.34 o
   4   8   6        5.81        1.53      2.25 o
   5   8   6        1.32        5.21      7.62 o
  -4   9   6       16.44        3.76     10.77 o
  -3   9   6       20.87        8.37      9.39 o
  -2   9   6       10.51       -0.62      0.90 o
  -1   9   6       10.37       14.42      4.52 o
   1   9   6       10.10       11.16      3.74 o
   2   9   6       10.34       12.71      4.85 o
   3   9   6       20.61       14.61      5.00 o
   4   9   6       16.17        2.20      4.21 o
  -3  10   6        0.78       39.16     12.10 o
  -2  10   6        7.32        7.60      6.27 o
  -1  10   6       75.42      126.58      9.92 o
   1  10   6       76.45      152.71     10.26 o
   2  10   6        6.89        0.34      0.54 o
   3  10   6        0.62       25.37      9.33 o
  -1  11   6        0.78        6.93     12.95 o
   1  11   6        0.75        3.03     37.52 o
   1   0   7     2452.26     2423.11      8.28 o
   2   0   7      411.25      422.86     19.62 o
   3   0   7      307.78      301.09      4.58 o
   4   0   7      214.89      196.40      5.03 o
   6   0   7       24.48       73.71      5.03 o
   7   0   7       61.00       75.24     10.48 o
  -6   1   7       93.85      100.57      4.67 o
  -5   1   7       47.96      185.18     49.16 o
  -4   1   7        6.16       36.34     10.19 o
  -3   1   7      148.40      142.60      5.29 o
  -2   1   7       98.92      116.86      3.43 o
  -1   1   7      918.00      885.14      5.00 o
   0   1   7        6.78        8.66      1.14 o
   1   1   7      939.05      879.41      6.66 o
   2   1   7       96.74      117.00      1.81 o
   3   1   7      139.43      127.74      3.45 o
   4   1   7        5.30       34.22     18.59 o
   5   1   7       44.94      118.11     58.66 o
   6   1   7       94.87      119.88      5.40 o
   7   1   7       24.92       37.96      6.08 o
   8   1   7       17.41       22.82      8.51 o
  -6   2   7      137.19      167.82     18.83 o
  -5   2   7       74.26       91.63     11.46 o
  -4   2   7       22.53      152.04     36.97 o
  -3   2   7      163.06      154.45      2.15 o
  -2   2   7      584.45      632.00      2.53 o
  -1   2   7     1216.65     1209.39     18.58 o
   0   2   7       71.31       76.63      3.46 o
   2   2   7      576.77      602.89      3.79 o
   3   2   7      153.71      146.68      4.78 o
   4   2   7       22.67      121.59     71.18 o
   5   2   7       76.34       80.01      9.63 o
   6   2   7      137.01      182.74      6.76 o
   7   2   7       22.46       61.98      8.72 o
   8   2   7       16.23        8.55      9.12 o
  -7   3   7       22.28       26.61      8.88 o
  -6   3   7      350.22      328.03      7.26 o
  -5   3   7       23.87       62.41     14.66 o
  -4   3   7      174.94      197.87      7.67 o
  -3   3   7       67.41       57.21      4.39 o
  -2   3   7      300.54      340.25     12.36 o
  -1   3   7      955.86      946.60      4.82 o
   0   3   7       95.07       86.92      2.66 o
   1   3   7      957.77      960.40      5.97 o
   3   3   7       62.95       60.88     20.46 o
   4   3   7      175.56      183.50     10.76 o
   5   3   7       24.40       48.56     19.92 o
   6   3   7      346.09      328.92      8.65 o
   7   3   7       21.70       34.62      5.58 o
  -7   4   7       20.42       29.66     10.24 o
  -6   4   7       68.81       86.67      8.43 o
  -5   4   7        9.05       12.26      4.70 o
  -4   4   7      166.47      148.53      5.11 o
  -3   4   7      182.85      179.47      2.41 o
  -2   4   7      231.91      245.72     11.74 o
  -1   4   7      597.58      587.48      6.24 o
   0   4   7        0.54        7.63      1.69 o
   2   4   7      226.51      318.51      6.08 o
   3   4   7      187.86      187.46      6.22 o
   4   4   7      170.28      155.12      3.77 o
   5   4   7        7.97        8.81      4.21 o
   6   4   7       70.59       77.64      7.32 o
   7   4   7       19.75       59.88      7.51 o
  -7   5   7       66.02       92.68     11.82 o
  -6   5   7      115.28      113.31      8.38 o
  -5   5   7       23.58       18.66      5.24 o
  -4   5   7       64.33       55.81      2.69 o
  -3   5   7       93.97       90.79      3.09 o
  -2   5   7       12.18       25.80      5.73 o
  -1   5   7      650.21      605.18      4.96 o
   0   5   7       53.68       56.14      2.79 o
   1   5   7      654.00      589.95      6.33 o
   3   5   7       95.14       97.63      5.51 o
   5   5   7       24.65       15.61      3.91 o
   6   5   7      114.28      123.25      8.48 o
   7   5   7       65.94       95.10      6.92 o
  -6   6   7        0.23        5.85      5.46 o
  -5   6   7       16.15       35.76      5.48 o
  -4   6   7       11.09       19.53      5.60 o
  -3   6   7       27.69       20.87      4.39 o
  -2   6   7      110.92      109.41      4.67 o
  -1   6   7       40.33       45.15      9.92 o
   0   6   7      217.21      228.63     12.88 o
   1   6   7       43.73       46.92      5.48 o
   4   6   7       10.53       34.64      5.91 o
   5   6   7       15.79       32.24     16.78 o
   6   6   7        0.15        7.35      5.77 o
  -6   7   7        9.10       24.51     12.16 o
  -5   7   7       11.47       24.37      6.78 o
  -4   7   7        3.30        0.11      6.47 o
  -3   7   7       14.57       21.27      4.59 o
  -2   7   7      110.96      114.57      6.86 o
  -1   7   7      341.89      345.02     16.59 o
   0   7   7      112.89      107.69      4.14 o
   1   7   7      340.95      357.19     22.73 o
   2   7   7      112.47      100.18      5.99 o
   4   7   7        2.89       14.36      7.04 o
   5   7   7       12.05       21.30      6.30 o
   6   7   7        8.95       34.81     12.47 o
  -5   8   7        0.43       15.78     11.31 o
  -2   8   7       10.48       14.42      6.90 o
  -1   8   7       18.01       19.55      3.64 o
   0   8   7       16.87       16.27      2.54 o
   1   8   7       16.69       21.77      5.97 o
   2   8   7       10.49       40.01      6.62 o
   3   8   7        8.34        7.15      7.49 o
   4   8   7        0.14       -0.68      1.51 o
   5   8   7        0.39       11.89      6.31 o
  -4   9   7       18.88       18.69     11.37 o
  -3   9   7       15.91       22.68      9.56 o
  -2   9   7       13.36       11.67      4.86 o
  -1   9   7        1.15        5.10      3.74 o
   0   9   7       99.08      106.28      8.78 o
   1   9   7        0.96       -1.67      2.01 o
   2   9   7       13.76        1.70      1.98 o
   3   9   7       15.56       17.05      5.13 o
   4   9   7       18.33        0.44      4.11 o
  -3  10   7        5.06        8.86      6.95 o
  -2  10   7        7.86        8.02      6.33 o
  -1  10   7       63.49       64.41      9.78 o
   0  10   7        0.97        2.66     21.21 o
   1  10   7       63.17      111.34     10.04 o
   2  10   7        7.38        5.34     10.60 o
   3  10   7        5.22        7.28      6.61 o
  -1  11   7        4.38        2.71     12.78 o
   0   0   8     2423.69     2603.45      8.93 o
   1   0   8      321.57      322.12      5.29 o
   2   0   8      146.61      154.59      3.45 o
   3   0   8      557.47      566.90      6.31 o
   4   0   8       46.64       40.11      2.23 o
   5   0   8      242.88      260.46      5.46 o
   7   0   8       59.00       64.20      5.80 o
  -6   1   8        5.18       25.22      4.61 o
  -5   1   8      176.63      187.93      9.77 o
  -4   1   8      709.50      632.56      6.30 o
  -3   1   8      422.43      402.05     17.96 o
  -2   1   8     1630.34     1544.00      8.47 o
  -1   1   8      876.15      885.80      8.68 o
   0   1   8     2128.11     2196.99    116.82 o
   1   1   8      878.86      869.10      3.01 o
   2   1   8     1652.24     1562.27      9.22 o
   3   1   8      419.26      417.75      9.05 o
   5   1   8      175.36      187.13     15.68 o
   6   1   8        5.97       39.90      5.34 o
   7   1   8        4.93       29.38      8.31 o
   8   1   8        7.24       40.98      8.72 o
  -6   2   8       31.13       34.70      4.22 o
  -5   2   8        3.93       41.93     12.90 o
  -4   2   8      124.28      119.90      1.98 o
  -3   2   8      290.25      312.21      6.11 o
  -2   2   8      917.21      953.10      9.70 o
  -1   2   8      415.43      477.13      2.11 o
   0   2   8      927.47      925.37      4.74 o
   2   2   8      916.93      940.80      4.20 o
   3   2   8      287.67      320.66      3.00 o
   4   2   8      124.21      121.19      9.01 o
   5   2   8        4.70       10.15      3.75 o
   7   2   8       77.93       65.91      9.02 o
   8   2   8        2.51       11.36      9.15 o
  -7   3   8       47.08       37.12      8.88 o
  -6   3   8       47.71       58.11      5.02 o
  -5   3   8        2.42       18.13      7.41 o
  -4   3   8       59.75       80.69      4.81 o
  -3   3   8      277.37      263.28      4.92 o
  -2   3   8      490.28      465.63      2.84 o
  -1   3   8      591.75      617.14     13.32 o
   0   3   8      123.82      119.97      1.65 o
   1   3   8      591.14      592.86      5.03 o
   3   3   8      277.42      258.33      4.74 o
   4   3   8       65.51       76.32      7.17 o
   5   3   8        2.75       14.53     12.81 o
   7   3   8       47.67       56.09      5.74 o
  -7   4   8       33.55       49.00     10.40 o
  -6   4   8       46.94       44.01      4.09 o
  -5   4   8       57.85       57.78      2.74 o
  -4   4   8       38.51       39.78      2.71 o
  -3   4   8      283.86      263.15      7.56 o
  -2   4   8        4.21       15.73      5.35 o
  -1   4   8      204.98      200.47      3.70 o
   0   4   8      302.13      311.34      5.95 o
   1   4   8      204.02      205.84      3.45 o
   2   4   8        4.53       39.81      4.16 o
   3   4   8      287.87      281.10      6.62 o
   4   4   8       39.13       37.58      2.98 o
   5   4   8       57.98       53.22      3.99 o
   6   4   8       47.14       46.17      7.38 o
   7   4   8       32.65       41.20      6.29 o
  -7   5   8       59.26       80.70     11.68 o
  -6   5   8       33.11       65.56      7.82 o
  -5   5   8       20.20       14.12      2.92 o
  -4   5   8      132.11      130.57      5.09 o
  -3   5   8       97.74       99.40      2.85 o
  -2   5   8       23.98       18.60      1.91 o
  -1   5   8      156.82      150.99      3.55 o
   0   5   8       24.06       29.47      1.88 o
   1   5   8      158.91      158.28      3.45 o
   2   5   8       25.25       14.17      4.13 o
   4   5   8      130.77      146.50      4.21 o
   5   5   8       19.58       19.14      4.02 o
   7   5   8       59.99       85.33     12.53 o
  -6   6   8        6.24        9.33     10.35 o
  -5   6   8       36.34       28.52      3.38 o
  -4   6   8        8.33        9.64      2.80 o
  -3   6   8        3.26        3.75      3.15 o
  -2   6   8       93.27       88.05      3.33 o
  -1   6   8       51.05       42.29      2.33 o
   0   6   8       64.55       73.49      2.46 o
   1   6   8       50.20       49.38      3.61 o
   3   6   8        3.73       14.65      5.17 o
   4   6   8        8.14       16.91      5.82 o
   5   6   8       35.17       38.37     10.40 o
   6   6   8        6.47       17.19     10.28 o
  -6   7   8        6.05       16.20     12.04 o
  -5   7   8       38.89       40.98      9.84 o
  -4   7   8        5.84        8.93      4.39 o
  -3   7   8       55.50       40.91      6.70 o
  -2   7   8      135.10      139.17      7.54 o
  -1   7   8       20.59       23.71      2.44 o
   0   7   8       13.39       10.72      3.51 o
   1   7   8       18.58       26.12      2.09 o
   3   7   8       55.64       51.57      5.88 o
   5   7   8       37.64       50.30      9.16 o
   6   7   8        5.71       21.66     11.65 o
  -5   8   8        8.87       22.11     10.80 o
  -4   8   8        3.03       40.01      8.99 o
  -3   8   8       17.85        2.23     48.94 o
  -2   8   8       24.73        9.33      6.70 o
  -1   8   8        2.42        4.89      3.67 o
   0   8   8       84.65       68.64      2.90 o
   1   8   8        2.47       12.76      3.95 o
   2   8   8       24.31       29.91      6.11 o
   3   8   8       17.81       17.42      7.27 o
   4   8   8        2.88       29.22      8.23 o
   5   8   8        8.62       34.12      6.38 o
  -4   9   8        7.80       21.23     10.80 o
  -3   9   8       18.52       20.61      9.64 o
  -2   9   8        3.21        7.50      4.99 o
  -1   9   8        3.45        4.69      4.01 o
   0   9   8        3.75       16.05      5.01 o
   1   9   8        3.13       13.20      7.63 o
   2   9   8        3.35       12.34      5.75 o
   3   9   8       17.87        9.14      5.22 o
   4   9   8        8.22       15.12      6.34 o
  -3  10   8        9.40       13.81      7.26 o
  -2  10   8       28.32       22.60      6.30 o
  -1  10   8       22.83       27.91      9.87 o
   0  10   8        1.74        3.33      9.19 o
   1  10   8       22.69       29.24      9.87 o
   2  10   8       28.35       27.09     10.60 o
   3  10   8        9.43       12.68      6.62 o
  -1  11   8        4.44        5.06     13.03 o
   1  11   8        4.36        5.06     13.60 o
   1   0   9     1003.15      977.06     13.13 o
   2   0   9     1451.87     1448.46      4.23 o
   3   0   9     1108.05     1072.28      8.91 o
   4   0   9      442.81      404.18      6.25 o
   5   0   9        2.67       11.82      3.62 o
   7   0   9       11.28       45.72      8.28 o
  -6   1   9      371.96      339.89      7.21 o
  -5   1   9      354.30      320.50      9.94 o
  -4   1   9      337.51      283.64      7.23 o
  -3   1   9      101.75      105.18      4.83 o
  -2   1   9     1386.20     1439.65      4.09 o
  -1   1   9      400.45      439.87      4.41 o
   0   1   9      357.94      369.49     10.83 o
   1   1   9      412.46      445.72      3.91 o
   2   1   9     1385.83     1442.50      9.92 o
   3   1   9       96.59      101.92      4.55 o
   4   1   9      342.14      315.59     10.98 o
   5   1   9      350.66      310.80      3.46 o
   6   1   9      368.96      337.00     11.47 o
   8   1   9       34.80       33.12      9.26 o
  -6   2   9       21.42       28.03      3.85 o
  -5   2   9       95.07      101.92      6.46 o
  -4   2   9       31.35       26.32      1.86 o
  -3   2   9     1090.31     1045.82     12.47 o
  -2   2   9      706.01      737.50      5.64 o
  -1   2   9     1193.93     1276.76     17.67 o
   0   2   9       46.25       49.93      1.67 o
   1   2   9     1235.20     1232.20      6.98 o
   2   2   9      703.91      716.03      7.70 o
   3   2   9     1093.70     1060.49      5.27 o
   4   2   9       31.68       26.04      2.56 o
   5   2   9       94.38      101.96      2.64 o
   8   2   9        9.74       20.47      9.41 o
  -7   3   9       44.78       44.56      9.53 o
  -6   3   9       10.85       17.54      4.19 o
  -5   3   9      181.01      152.21      3.50 o
  -4   3   9       57.75       56.29      3.90 o
  -3   3   9      319.20      266.25      5.86 o
  -2   3   9      358.39      370.43      6.06 o
  -1   3   9      399.94      435.97      6.71 o
   0   3   9      160.29      159.52      3.65 o
   1   3   9      388.96      411.17      4.50 o
   3   3   9      314.14      266.16      3.93 o
   4   3   9       60.95       62.02      2.42 o
   5   3   9      180.99      158.01      9.37 o
   7   3   9       44.03       51.29     10.04 o
  -7   4   9       16.08       37.72      9.98 o
  -6   4   9       12.13       11.63      4.62 o
  -5   4   9       35.75       42.27      3.02 o
  -4   4   9      179.83      164.17      2.97 o
  -3   4   9       55.81       54.92      1.65 o
  -2   4   9      220.40      208.13      3.95 o
  -1   4   9      207.50      187.90      3.15 o
   0   4   9      548.11      527.40     26.39 o
   4   4   9      177.84      166.33      4.20 o
   5   4   9       37.09       49.59      5.56 o
   6   4   9       12.42       32.60      7.63 o
   7   4   9       16.12       49.76      6.32 o
  -7   5   9        7.75       16.51     11.42 o
  -6   5   9       34.41       30.78      5.16 o
  -5   5   9       76.83       96.11     15.85 o
  -4   5   9       59.70       54.61      2.77 o
  -3   5   9      261.60      233.69      6.25 o
  -2   5   9        9.94        8.76      1.40 o
  -1   5   9        9.34        9.84      1.83 o
   0   5   9       37.32       31.75      2.25 o
   1   5   9        8.37        7.71      1.88 o
   2   5   9        9.45        3.53      4.10 o
   3   5   9      263.52      255.06      7.46 o
   4   5   9       58.68       56.10      4.52 o
   5   5   9       77.69       72.18      3.96 o
   6   5   9       32.99       41.28      8.43 o
   7   5   9        7.91       53.61     12.47 o
  -6   6   9       13.74       15.13     10.04 o
  -5   6   9       30.55       35.76      4.67 o
  -4   6   9        8.42       16.37      6.83 o
  -3   6   9      124.04      116.75      4.16 o
  -2   6   9       87.16       86.23      2.81 o
  -1   6   9        3.51        4.18      1.83 o
   0   6   9       35.36       31.88      2.28 o
   1   6   9        3.71        0.32      2.29 o
   3   6   9      127.76      116.43      6.42 o
   4   6   9        8.04       21.69      6.16 o
   5   6   9       30.47       42.73     11.34 o
   6   6   9       14.15       19.68     10.01 o
  -6   7   9        3.39       16.51     11.88 o
  -5   7   9        8.95       21.30     15.51 o
  -4   7   9       75.39       60.77      5.98 o
  -3   7   9        0.31       16.82      6.28 o
  -2   7   9       29.88       34.33      3.57 o
  -1   7   9        9.06        7.43      2.43 o
   0   7   9       64.91       55.82      2.62 o
   1   7   9        8.48       10.19      2.47 o
   3   7   9        0.21       23.64      6.25 o
   4   7   9       75.06       63.82      7.10 o
   5   7   9        9.39       32.62     18.08 o
   6   7   9        3.35       23.72     11.62 o
  -5   8   9       30.37       38.26     11.56 o
  -4   8   9       46.67       55.70      9.08 o
  -3   8   9        4.57        1.16    343.39 o
  -2   8   9       34.99       28.12      5.85 o
  -1   8   9       42.16       42.70      3.09 o
   0   8   9       12.76       13.73      2.83 o
   1   8   9       41.08       34.13      5.82 o
   2   8   9       34.51       39.73      6.45 o
   3   8   9        5.02       15.81      7.69 o
   4   8   9       46.02       53.30      9.22 o
   5   8   9       29.83       44.02      6.39 o
  -4   9   9       22.41       31.33     11.56 o
  -3   9   9        4.34       10.17      5.54 o
  -2   9   9       30.08       25.13      5.04 o
  -1   9   9       41.77       30.23      3.91 o
   0   9   9       11.96       17.55      5.11 o
   1   9   9       41.46       37.04      7.86 o
   2   9   9       30.86       27.23      5.71 o
   3   9   9        4.55        1.05      7.93 o
   4   9   9       22.37       27.03      6.26 o
  -3  10   9       12.93        7.01      9.10 o
  -2  10   9        5.83        9.88      6.42 o
  -1  10   9       18.61       18.38      9.87 o
   0  10   9        0.71       -0.52      5.83 o
   1  10   9       18.44       20.10      9.87 o
   2  10   9        5.45       21.91     10.69 o
   3  10   9       13.37       13.05      8.05 o
  -1  11   9        1.74        0.85     12.53 o
   1  11   9        1.68       13.94     13.94 o
   0   0  10     4673.05     4477.76     52.11 o
   1   0  10       16.91       30.46      2.11 o
   2   0  10      670.59      766.47     10.38 o
   3   0  10      101.21      130.53      3.97 o
   4   0  10        1.24        4.52      2.97 o
   5   0  10      236.50      213.50      5.43 o
   7   0  10       23.77       24.37      6.14 o
  -6   1  10       36.15       32.83      4.75 o
  -5   1  10       33.86       45.04      2.93 o
  -4   1  10       84.22       67.75      1.36 o
  -3   1  10      233.39      233.01      2.32 o
  -2   1  10      161.88      141.21      1.75 o
  -1   1  10       79.08       75.80      1.22 o
   0   1  10      289.53      280.33      2.23 o
   1   1  10       80.49       75.83      2.23 o
   2   1  10      157.68      140.27      5.40 o
   3   1  10      229.44      248.87      3.10 o
   4   1  10       80.97       67.67      2.41 o
   5   1  10       31.63       40.89      2.18 o
   6   1  10       35.95       29.66      4.24 o
   8   1  10        7.55       30.91      9.40 o
  -6   2  10       87.37       86.07      5.12 o
  -5   2  10      368.27      310.53     11.38 o
  -4   2  10      461.84      416.28      6.34 o
  -3   2  10      294.15      297.93      4.37 o
  -2   2  10      367.46      359.68      4.76 o
  -1   2  10       63.51       69.22      1.40 o
   0   2  10      195.48      165.21      3.17 o
   1   2  10       65.08       68.59      2.32 o
   2   2  10      366.38      353.95      3.00 o
   3   2  10      299.58      311.91      3.20 o
   4   2  10      453.74      417.92      5.40 o
   5   2  10      370.74      324.08      8.90 o
   6   2  10       88.47      107.56      6.25 o
   8   2  10       23.43       27.16      9.96 o
  -6   3  10       87.15       98.20      5.43 o
  -5   3  10      341.09      309.05      5.18 o
  -4   3  10      139.43      148.01      3.83 o
  -3   3  10      209.85      190.42      2.66 o
  -2   3  10       62.07       57.37      2.05 o
  -1   3  10      135.72      136.08      4.38 o
   0   3  10      739.06      729.06      6.45 o
   1   3  10      138.92      139.51      2.25 o
   3   3  10      205.81      184.80      4.95 o
   4   3  10      136.63      153.59      3.12 o
   5   3  10      343.03      317.72     12.04 o
   6   3  10       85.46      110.50      6.90 o
   7   3  10        0.98       25.25      9.61 o
  -7   4  10       36.54       48.77     10.49 o
  -6   4  10       74.06       71.51      4.72 o
  -5   4  10       40.49       35.80      8.86 o
  -4   4  10      213.05      165.81      7.48 o
  -3   4  10       33.49       31.61      1.51 o
  -2   4  10      190.42      175.88      5.34 o
  -1   4  10      184.64      171.30      2.35 o
   0   4  10     1006.32      925.14     23.31 o
   1   4  10      179.43      169.73      3.51 o
   3   4  10       32.63       33.19      4.72 o
   4   4  10      205.87      171.11      4.31 o
   5   4  10       40.59       41.84     10.42 o
   7   4  10       35.94       65.43     10.89 o
  -7   5  10       17.96        9.44     11.56 o
  -6   5  10       21.02       29.41      8.69 o
  -5   5  10      162.01      156.03      6.32 o
  -4   5  10       46.27       41.99      3.49 o
  -3   5  10       49.37       51.25      3.46 o
  -2   5  10       63.18       69.49      1.60 o
  -1   5  10      242.20      238.60      8.67 o
   0   5  10      190.71      178.73      3.91 o
   1   5  10      240.42      249.66      4.35 o
   2   5  10       59.36       61.33      4.75 o
   4   5  10       48.29       48.10      3.72 o
   5   5  10      161.59      155.45      4.75 o
   7   5  10       17.24       21.32     12.55 o
  -6   6  10       20.77       64.97     10.66 o
  -5   6  10       14.13       19.65      5.30 o
  -4   6  10       53.19       56.10      6.56 o
  -3   6  10       22.17       34.41      5.63 o
  -2   6  10      117.18      106.66      2.79 o
  -1   6  10       73.62       63.98      2.19 o
   0   6  10       10.86        7.25      3.03 o
   1   6  10       72.37       71.95      2.74 o
   3   6  10       23.77       49.00      5.82 o
   4   6  10       52.30       71.08      6.67 o
   5   6  10       13.42       22.00     10.65 o
   6   6  10       21.10       92.40     10.32 o
  -5   7  10       27.95       36.56     14.93 o
  -4   7  10       14.84       23.37      7.54 o
  -3   7  10       30.11       27.91      4.07 o
  -2   7  10       43.95       34.71      2.79 o
  -1   7  10       29.80       25.80      2.66 o
   0   7  10        0.46       -0.25      0.75 o
   1   7  10       30.20       31.98      2.71 o
   2   7  10       45.82       48.35      5.74 o
   3   7  10       29.14       29.49      6.11 o
   4   7  10       15.30       24.97      7.07 o
   5   7  10       27.52       38.26     14.87 o
  -5   8  10       27.64       46.96     10.89 o
  -4   8  10        9.33       27.37      9.39 o
  -3   8  10        1.95       12.04      7.83 o
  -2   8  10       26.27       21.12      4.08 o
  -1   8  10       47.57       54.23      4.84 o
   0   8  10        8.73        7.39      2.92 o
   2   8  10       25.81       21.18      6.62 o
   3   8  10        1.96       23.13      7.58 o
   4   8  10        9.76       73.63      9.33 o
   5   8  10       27.44       52.21     10.83 o
  -4   9  10       25.83       26.91      6.86 o
  -3   9  10        4.22        3.57      5.88 o
  -2   9  10       20.12       34.58      8.51 o
  -1   9  10        4.68        8.52      3.97 o
   0   9  10       21.56       14.08      5.15 o
   1   9  10        4.70       14.31      7.86 o
   2   9  10       19.55       49.28      8.82 o
   3   9  10        4.01        1.62      2.97 o
   4   9  10       26.29       39.77      7.82 o
  -3  10  10       14.78       11.08      9.53 o
  -2  10  10        8.83       10.46      6.48 o
  -1  10  10        3.15        5.15      9.75 o
   0  10  10        3.15       14.08      9.75 o
   1  10  10        3.39        1.50     33.05 o
   2  10  10        9.15       14.08     10.69 o
   3  10  10       15.10        8.13      8.32 o
  -1  11  10        9.13        3.56     13.23 o
   1  11  10        8.92       14.05     14.05 o
   1   0  11     1050.33     1076.76     10.04 o
   2   0  11      185.21      182.57      2.57 o
   3   0  11       38.20       38.41      1.95 o
   4   0  11       47.60       54.64      2.54 o
   5   0  11       27.26       21.86      2.56 o
   6   0  11        4.07       10.60      4.33 o
   7   0  11        7.13       10.32      6.39 o
  -7   1  11       13.90       18.01      6.59 o
  -6   1  11        5.88        5.37      4.98 o
  -5   1  11      302.19      276.92      4.03 o
  -3   1  11      149.16      122.71      2.84 o
  -2   1  11      710.43      732.96      6.39 o
  -1   1  11     1165.53     1131.04     11.20 o
   0   1  11       97.30       98.76      1.63 o
   1   1  11     1136.23     1060.49     12.62 o
   2   1  11      714.16      722.64     10.33 o
   3   1  11      141.25      127.61      3.08 o
   4   1  11        4.80        3.97      1.92 o
   5   1  11      309.14      285.17      3.50 o
   6   1  11        5.91        7.53      3.66 o
   8   1  11       28.86       37.10      9.48 o
  -8   2  11        6.06        9.16     10.18 o
  -6   2  11        1.28        0.11      5.00 o
  -5   2  11       14.05       13.56      3.07 o
  -4   2  11      225.10      219.44      4.87 o
  -3   2  11       71.10       74.99      2.34 o
  -2   2  11      398.66      417.91      7.85 o
  -1   2  11      476.32      511.29      3.00 o
   0   2  11      157.37      165.97      3.36 o
   2   2  11      393.39      384.33      5.40 o
   3   2  11       70.78       77.27      2.08 o
   4   2  11      225.65      219.07      6.00 o
   5   2  11       14.22       14.78      2.28 o
   6   2  11        1.75       24.34      6.25 o
  -6   3  11       53.22       54.74      4.55 o
  -5   3  11      158.47      137.12      4.89 o
  -4   3  11      183.15      163.38      3.99 o
  -3   3  11      120.67      107.66      1.66 o
  -2   3  11       58.83       59.39      1.17 o
  -1   3  11      764.29      749.03     11.61 o
   0   3  11      102.65       96.39      3.08 o
   1   3  11      790.08      740.10     16.65 o
   3   3  11      115.34      108.69      4.47 o
   4   3  11      186.11      168.11      3.93 o
   7   3  11       64.21       74.11      9.95 o
  -6   4  11       90.35       96.68      6.05 o
  -5   4  11      114.76      102.17      4.54 o
  -4   4  11      153.24      149.77      7.29 o
  -3   4  11       75.51       69.22      1.83 o
  -2   4  11       71.95       74.93      1.67 o
  -1   4  11      130.68      127.80      3.87 o
   0   4  11      191.26      207.36      4.27 o
   1   4  11      131.12      136.45      3.42 o
   3   4  11       74.73       68.93      5.17 o
   4   4  11      154.35      158.97      6.62 o
   5   4  11      113.71      103.56      3.96 o
   6   4  11       88.46      106.54      7.97 o
   7   4  11       46.37       54.51     10.77 o
  -7   5  11        2.96        0.68     12.21 o
  -6   5  11       33.73       36.26      5.50 o
  -5   5  11       27.04       59.53     27.20 o
  -4   5  11       35.76       28.28      6.83 o
  -3   5  11       85.86       76.77      3.69 o
  -2   5  11       76.80       71.21      3.47 o
  -1   5  11      114.67      110.49      2.97 o
   0   5  11      162.77      159.95      2.68 o
   1   5  11      108.87      118.38      3.59 o
   2   5  11       80.78       80.27      5.23 o
   3   5  11       81.43       72.18      5.26 o
   4   5  11       37.59       32.10     11.08 o
   5   5  11       26.33       49.64     22.51 o
   6   5  11       33.07       48.86      8.91 o
   7   5  11        2.69       17.47     12.70 o
  -6   6  11       97.57      100.12      6.22 o
  -5   6  11       38.77       30.11      4.90 o
  -4   6  11      227.02      201.49      5.56 o
  -3   6  11      122.88      115.31      4.50 o
  -2   6  11       67.84       56.05      2.22 o
  -1   6  11        0.31        2.56      1.89 o
   0   6  11       23.45       22.39      2.14 o
   1   6  11        0.29        1.62      2.16 o
   2   6  11       68.07       71.14      5.43 o
   5   6  11       38.09       31.84      4.85 o
   6   6  11       98.13      106.03     10.21 o
  -5   7  11       34.88       36.66     12.51 o
  -4   7  11       22.92       23.38      4.65 o
  -3   7  11      133.16      106.75      4.72 o
  -2   7  11        2.47        4.90      2.34 o
  -1   7  11       61.76       53.99      2.79 o
   0   7  11        2.24        0.93      0.74 o
   1   7  11       59.87       61.65      2.92 o
   2   7  11        3.11       14.56      5.91 o
   3   7  11      133.95      124.15      6.81 o
   4   7  11       23.61       40.26      7.41 o
   5   7  11       34.81       40.56     11.75 o
  -5   8  11       59.69       65.99     11.85 o
  -4   8  11       42.41       33.25      8.91 o
  -3   8  11       45.40       37.85      4.71 o
  -2   8  11       14.24        9.68      4.13 o
  -1   8  11      108.45       84.45      4.40 o
   0   8  11       19.91       11.74      3.00 o
   1   8  11      108.79       95.37      6.31 o
   2   8  11       14.22       15.44      7.13 o
   3   8  11       45.51       35.63      7.27 o
   4   8  11       41.90       56.24      9.16 o
   5   8  11       59.51       57.54     10.74 o
  -4   9  11       44.25       37.42      6.80 o
  -3   9  11        7.93       15.58      5.76 o
  -2   9  11       39.74       54.68      8.60 o
  -1   9  11       23.94       25.28      4.00 o
   0   9  11       45.81       39.49      5.31 o
   1   9  11       23.73       19.48      7.89 o
   2   9  11       39.89       72.81      8.82 o
   3   9  11        7.68       32.46      9.81 o
   4   9  11       45.13       42.92      7.94 o
  -3  10  11        5.60        7.29      9.36 o
  -2  10  11       12.99       14.01      6.62 o
  -1  10  11        0.02        7.38      9.84 o
   0  10  11       11.36       15.98      9.78 o
   1  10  11        0.02        9.42     10.12 o
   2  10  11       12.83       10.40     10.74 o
   3  10  11        5.66        0.49      8.66 o
   1  11  11        7.41        4.18     14.14 o
   0   0  12     1996.12     2139.55     10.07 o
   1   0  12       15.95       27.25      1.45 o
   2   0  12     1962.82     1933.96     10.17 o
   3   0  12        3.57        1.90      1.72 o
   4   0  12      789.07      758.77      6.98 o
   5   0  12       28.60       21.66      2.65 o
   6   0  12       32.73       29.74      4.44 o
   7   0  12       76.36       75.24      7.15 o
  -7   1  12       11.58       12.21      6.64 o
  -6   1  12       13.92       13.91      5.23 o
  -5   1  12       61.10       60.85      2.87 o
  -3   1  12      177.94      173.75      2.91 o
  -2   1  12      316.74      326.19      2.40 o
  -1   1  12      563.72      586.39      7.69 o
   0   1  12      547.32      587.01      4.77 o
   1   1  12      566.16      564.82      8.90 o
   2   1  12      313.37      304.20      4.77 o
   3   1  12      181.07      193.50      3.01 o
   4   1  12      144.90      134.58      2.99 o
   5   1  12       64.03       57.50      2.36 o
   6   1  12       14.65       17.46      4.98 o
   8   1  12       30.99       78.09     14.28 o
  -6   2  12       53.78       45.35      5.23 o
  -5   2  12       18.94       23.75      4.30 o
  -4   2  12       78.78       71.82      4.30 o
  -3   2  12      245.72      239.39      2.33 o
  -2   2  12      144.74      124.05      3.12 o
  -1   2  12      240.21      255.94      2.27 o
   0   2  12      299.30      312.74      4.50 o
   1   2  12      236.44      228.91      4.55 o
   2   2  12      156.26      131.52      2.36 o
   3   2  12      247.52      244.19      3.11 o
   4   2  12       74.52       69.57      2.44 o
   5   2  12       19.88       20.54      2.16 o
   6   2  12       54.98       47.85      4.22 o
  -6   3  12        1.05        3.82      5.51 o
  -5   3  12        1.74        4.86      3.38 o
  -4   3  12      212.49      195.90      8.99 o
  -3   3  12      286.78      285.33      2.15 o
  -2   3  12      934.73      949.99     18.59 o
  -1   3  12      563.15      603.53      4.67 o
   0   3  12      283.24      278.59      4.52 o
   1   3  12      568.33      598.40      5.99 o
   3   3  12      284.06      285.91      5.94 o
   4   3  12      216.08      213.07      5.15 o
   5   3  12        1.73        3.70      6.66 o
   6   3  12        0.87       12.38      6.98 o
   7   3  12       48.08       55.25      9.87 o
  -6   4  12       46.22       57.64      9.18 o
  -5   4  12        1.13       14.64      6.84 o
  -4   4  12      212.15      181.56      4.74 o
  -3   4  12       53.19       53.98      4.21 o
  -2   4  12      163.27      158.90      2.01 o
  -1   4  12        5.69        5.78      2.14 o
   0   4  12       20.30       29.18      2.77 o
   1   4  12        5.29        5.88      1.66 o
   3   4  12       54.93       51.32      3.99 o
   4   4  12      210.69      192.08      8.88 o
   5   4  12        1.39        9.72      7.37 o
   6   4  12       47.71       52.73      7.83 o
   7   4  12       11.16       34.64     11.11 o
  -6   5  12       42.16       31.20      5.55 o
  -5   5  12       74.11       67.20      4.38 o
  -4   5  12       55.77       43.16      5.23 o
  -3   5  12      412.07      380.60      5.58 o
  -2   5  12      433.80      402.57      7.30 o
  -1   5  12       90.58       85.02      2.87 o
   0   5  12       49.27       51.82      3.22 o
   1   5  12       89.09       92.60      3.42 o
   3   5  12      412.93      372.85      8.14 o
   4   5  12       58.22       40.16      4.10 o
   5   5  12       75.70       70.92      4.36 o
   6   5  12       42.62       45.75      9.10 o
   7   5  12        5.09       23.89     12.64 o
  -6   6  12        2.13       52.08     10.24 o
  -5   6  12       14.11       16.30      4.94 o
  -4   6  12      106.58       99.21      4.69 o
  -3   6  12       76.33       64.48      3.87 o
  -2   6  12       63.68       65.44      2.84 o
  -1   6  12       17.57       18.99      2.29 o
   0   6  12       66.07       70.18      3.82 o
   1   6  12       15.91       20.81      2.91 o
   4   6  12      104.64       98.51      5.71 o
   5   6  12       14.93       18.29      5.18 o
   6   6  12        2.36       61.38     10.52 o
  -5   7  12       60.58       47.13      5.88 o
  -4   7  12       26.30       23.57      4.93 o
  -3   7  12       94.07       69.90      3.49 o
  -2   7  12       41.73       35.04      2.55 o
  -1   7  12       28.46       19.16      2.61 o
   0   7  12       20.79       16.95      2.49 o
   1   7  12       29.20       27.57      6.94 o
   2   7  12       42.75       34.07      6.11 o
   5   7  12       61.54       59.97      8.45 o
  -5   8  12        1.76        7.95      9.19 o
  -4   8  12       35.55       32.31      5.54 o
  -3   8  12       61.25       64.30      6.98 o
  -2   8  12        5.57        8.40      5.80 o
  -1   8  12        9.77        8.06      3.16 o
   0   8  12        5.27       11.00      3.51 o
   1   8  12       10.64       14.53      6.28 o
   2   8  12        5.72       10.94      6.76 o
   3   8  12       62.68       75.10      8.03 o
   4   8  12       34.91       36.93      8.77 o
  -4   9  12       10.12        6.98      9.25 o
  -3   9  12       42.33       32.84      6.13 o
  -2   9  12       49.88       48.63      5.24 o
  -1   9  12       16.76       16.31      4.14 o
   0   9  12        9.73       15.98      7.63 o
   1   9  12       17.06        6.67      7.83 o
   2   9  12       49.08       48.77      8.48 o
   3   9  12       42.83       37.12      9.53 o
  -3  10  12        4.88        3.62      9.81 o
  -2  10  12        5.73        5.18      6.66 o
  -1  10  12       16.22       16.09     10.29 o
   0  10  12        1.22        6.98     10.15 o
   1  10  12       16.52       24.26     10.63 o
   2  10  12        5.43        8.99     11.14 o
   3  10  12        4.92       -2.04      6.87 o
   1  11  12        1.18       -3.11     16.79 o
   1   0  13     1566.99     1564.38      9.89 o
   2   0  13       47.22       50.51      1.05 o
   3   0  13      329.78      344.30      5.34 o
   4   0  13        1.69        4.71      2.87 o
   5   0  13      173.05      171.69      3.08 o
   6   0  13       32.18       37.66      4.72 o
   7   0  13       18.32       19.31      7.44 o
  -7   1  13       44.13       38.69      5.21 o
  -6   1  13       27.48       23.77      3.57 o
  -5   1  13       29.00       28.66      2.39 o
  -4   1  13       58.93       55.33      4.01 o
  -3   1  13       27.12       23.75      1.29 o
  -2   1  13      285.11      274.47      5.89 o
  -1   1  13     1215.60     1285.10     20.07 o
   0   1  13       48.05       59.22      1.76 o
   1   1  13     1240.03     1265.70     19.33 o
   2   1  13      282.47      268.23      4.80 o
   3   1  13       28.90       28.62      1.96 o
   4   1  13       61.76       60.90      2.79 o
   5   1  13       27.78       26.97      2.18 o
   6   1  13       28.65       30.65      3.60 o
  -7   2  13        4.78       13.37      7.24 o
  -6   2  13      100.42       99.55      5.65 o
  -5   2  13       16.42       17.11      4.30 o
  -4   2  13       58.20       58.05      4.21 o
  -3   2  13      390.79      376.95      2.22 o
  -2   2  13       64.44       57.36      1.40 o
  -1   2  13     1685.45     1660.61     10.32 o
   0   2  13      222.10      232.05      4.13 o
   1   2  13     1700.16     1681.52      6.98 o
   2   2  13       62.79       55.70      3.42 o
   3   2  13      388.61      371.14      3.79 o
   4   2  13       59.91       65.83      4.23 o
   5   2  13       18.80       18.69      2.22 o
   6   2  13       99.79      107.21      4.22 o
  -7   3  13        8.36        8.71      7.92 o
  -6   3  13       56.85       53.69      5.74 o
  -5   3  13       34.94       33.31      5.00 o
  -4   3  13       34.25       33.49      3.16 o
  -3   3  13        1.93        3.88      1.16 o
  -2   3  13      192.13      207.03      2.90 o
  -1   3  13       49.37       44.42      2.86 o
   0   3  13      154.77      158.22      3.73 o
   1   3  13       49.11       44.70      1.87 o
   2   3  13      189.48      204.59      5.23 o
   3   3  13        2.44        2.12      3.36 o
   4   3  13       32.70       35.08      1.99 o
   5   3  13       36.18       33.03      3.60 o
   6   3  13       56.96       50.33      7.52 o
   7   3  13        8.66       33.76     10.32 o
  -6   4  13       40.15       40.08      5.00 o
  -5   4  13       36.65       36.02      3.88 o
  -4   4  13       62.72       62.53      3.61 o
  -3   4  13      699.80      651.33      8.91 o
  -2   4  13      309.57      303.16      7.95 o
  -1   4  13      518.93      509.65      6.90 o
   0   4  13        0.56        1.36      1.78 o
   1   4  13      526.49      500.38     14.07 o
   3   4  13      699.16      660.49      9.27 o
   4   4  13       64.24       66.90      3.69 o
   5   4  13       37.50       34.49      4.07 o
   7   4  13       17.01       38.76     11.45 o
  -6   5  13       16.31       41.28      8.82 o
  -5   5  13       18.62       13.69      4.42 o
  -4   5  13       43.34       34.25      3.57 o
  -3   5  13       50.38       46.11      2.69 o
  -2   5  13        8.67       15.52      2.23 o
  -1   5  13      160.56      149.18      2.96 o
   0   5  13       11.91       12.63      2.30 o
   1   5  13      162.69      165.74      4.30 o
   3   5  13       51.18       59.35      5.29 o
   4   5  13       44.92       40.60      5.63 o
   5   5  13       18.97       16.51      5.68 o
   6   5  13       16.16       54.51      9.22 o
   7   5  13       17.40       28.90     12.67 o
  -6   6  13       32.19       37.09     14.63 o
  -5   6  13       15.27       19.34      6.81 o
  -4   6  13       76.82       81.10      5.15 o
  -3   6  13       18.53       18.67      2.71 o
  -2   6  13      112.13       97.05      3.12 o
  -1   6  13      297.13      269.30      6.16 o
   0   6  13      242.27      228.37      5.43 o
   1   6  13      296.04      292.15      8.96 o
   2   6  13      111.14      104.33      6.05 o
   3   6  13       17.95       21.69      5.60 o
   4   6  13       76.63       71.53      5.51 o
   5   6  13       14.18       10.55      7.01 o
   6   6  13       32.54       42.75     10.77 o
  -6   7  13        2.36        9.10     10.07 o
  -5   7  13       25.87       37.39     15.03 o
  -4   7  13       39.11       25.39      3.86 o
  -3   7  13        9.35       17.15      5.73 o
  -2   7  13       51.89       45.37      4.68 o
  -1   7  13        3.42        2.73      2.70 o
   0   7  13       68.86       73.90      3.36 o
   1   7  13        3.61        3.14      2.78 o
   2   7  13       53.26       60.73      6.05 o
   3   7  13        8.81       29.69      6.50 o
   4   7  13       39.76       34.95      7.61 o
   5   7  13       26.13       45.93     19.17 o
  -5   8  13        9.89        4.81      9.50 o
  -4   8  13        0.71        1.11      4.68 o
  -3   8  13       39.76       52.62      7.75 o
  -2   8  13       42.15       35.23      4.21 o
  -1   8  13        4.48        2.87      3.26 o
   0   8  13       30.04       31.86      3.66 o
   1   8  13        3.92        2.66      6.59 o
   2   8  13       42.96       34.61      6.62 o
   3   8  13       40.63       69.33      8.51 o
   4   8  13        0.91       10.89      8.77 o
  -4   9  13        2.46       -1.50     15.21 o
  -3   9  13        1.97        2.55      7.81 o
  -2   9  13        6.71       12.71      8.77 o
  -1   9  13        9.05        7.77      5.82 o
   0   9  13       13.86       12.30      8.20 o
   1   9  13        8.99        4.50      8.43 o
   2   9  13        7.06       11.11      8.48 o
   3   9  13        1.84        7.80      9.59 o
  -3  10  13        1.23        2.12      9.95 o
  -2  10  13        3.46        9.95      7.96 o
   0  10  13        3.70       20.22     10.74 o
   1  10  13       24.01       28.22     10.89 o
   2  10  13        3.82       13.97     11.62 o
   0   0  14     1486.34     1577.03      9.64 o
   1   0  14       32.92       60.51      1.97 o
   2   0  14      166.76      201.46      3.40 o
   3   0  14       91.75       76.58      2.42 o
   4   0  14      244.12      216.99      3.92 o
   5   0  14       81.92       80.49      2.62 o
   6   0  14        0.49        4.58      4.86 o
   7   0  14       74.70       68.62      7.78 o
  -7   1  14       42.80       49.70      5.24 o
  -6   1  14       22.91       22.91      3.78 o
  -5   1  14        4.75        7.71      2.86 o
  -4   1  14       79.61       74.09      1.12 o
  -3   1  14      146.68      135.10      2.13 o
  -2   1  14     1376.97     1357.67     25.78 o
  -1   1  14     1675.08     1728.87      5.91 o
   0   1  14     6848.35     6703.05     30.11 o
   1   1  14     1680.10     1728.56      7.02 o
   2   1  14     1372.95     1300.82      6.69 o
   3   1  14      146.58      146.26      2.93 o
   4   1  14       85.67       87.10      2.86 o
   5   1  14        4.64        2.79      2.32 o
   6   1  14       22.26       24.17      3.09 o
  -7   2  14       75.00       70.49      5.50 o
  -6   2  14        9.68        7.03      3.90 o
  -5   2  14      130.08      122.18      4.05 o
  -4   2  14       62.01       58.92      3.14 o
  -3   2  14       99.53       99.13      1.53 o
  -2   2  14       69.43       67.99      1.94 o
  -1   2  14      228.22      263.15      4.83 o
   0   2  14     2587.07     2694.35     12.86 o
   1   2  14      226.27      258.55      3.07 o
   2   2  14       68.20       68.76      2.02 o
   3   2  14       95.64       98.04      5.49 o
   4   2  14       61.00       63.10      3.96 o
   5   2  14      129.55      126.19      2.97 o
   6   2  14        9.57        5.85      5.85 o
  -7   3  14       32.39       28.92      8.11 o
  -6   3  14        3.92        4.50      4.30 o
  -5   3  14       16.26       10.26      4.83 o
  -4   3  14       13.68       14.69      2.84 o
  -3   3  14       66.17       57.60      2.20 o
  -2   3  14      470.74      452.65      4.84 o
  -1   3  14      566.80      578.83      7.15 o
   0   3  14     1097.36     1065.75      8.62 o
   1   3  14      567.20      543.52      6.16 o
   2   3  14      453.69      452.62      7.15 o
   3   3  14       68.36       56.86      4.35 o
   4   3  14       14.84       18.49      1.90 o
   5   3  14       16.88       12.52      3.70 o
   6   3  14        3.86        5.17      4.85 o
   7   3  14       32.82       44.93     10.91 o
  -7   4  14       43.63       42.10      8.82 o
  -6   4  14       72.76       74.70      6.59 o
  -5   4  14       10.79       17.62      3.93 o
  -4   4  14        2.57        7.20      3.11 o
  -3   4  14      115.72      116.02      3.00 o
  -2   4  14        9.31        9.00      1.58 o
  -1   4  14      112.53      118.70      4.30 o
   0   4  14        0.10        0.30      1.70 o
   1   4  14      111.11      115.43      6.28 o
   3   4  14      119.07      113.78      5.20 o
   4   4  14        2.50        8.14      5.08 o
   5   4  14       10.90       18.82      5.23 o
   6   4  14       73.17       88.87      8.60 o
   7   4  14       44.61       61.72     11.76 o
  -6   5  14       69.82       63.69      4.47 o
  -5   5  14       17.37       20.64      5.99 o
  -4   5  14       28.05       29.04      3.60 o
  -3   5  14       48.38       46.99      2.80 o
  -2   5  14      273.82      243.82      3.67 o
  -1   5  14       75.75       77.09      3.83 o
   0   5  14      398.29      371.87     22.59 o
   1   5  14       77.81       84.03      3.65 o
   3   5  14       49.06       58.73      5.68 o
   4   5  14       28.83       28.42      3.68 o
   5   5  14       16.52       13.60      6.22 o
   6   5  14       68.10       72.95      9.39 o
   7   5  14       18.33       28.56     13.15 o
  -6   6  14       33.25       39.46      5.19 o
  -5   6  14       52.86       49.78      4.54 o
  -4   6  14        1.18        4.08      3.13 o
  -3   6  14       35.39       26.72      2.80 o
  -2   6  14       73.20       60.54      3.67 o
  -1   6  14       43.09       43.04      2.64 o
   0   6  14       33.47       29.84      2.76 o
   1   6  14       42.95       49.88      3.51 o
   2   6  14       74.01       72.58      5.60 o
   4   6  14        1.10        9.37      8.11 o
   5   6  14       52.29       55.45     10.07 o
   6   6  14       33.68       37.97     10.89 o
  -6   7  14        5.33       15.04     10.49 o
  -5   7  14        8.09       23.23     12.26 o
  -4   7  14       27.15       22.06      3.82 o
  -3   7  14       45.41       39.87      4.71 o
  -2   7  14      130.37      116.77      3.27 o
  -1   7  14       94.79       84.41      2.70 o
   0   7  14       92.34       89.55      5.02 o
   1   7  14       94.21       89.90      7.95 o
   2   7  14      126.11      117.96      6.84 o
   3   7  14       47.34       44.36      6.81 o
   4   7  14       28.71       21.04      5.04 o
   5   7  14        7.60       36.93     22.96 o
  -5   8  14       11.12       10.01      9.56 o
  -4   8  14        4.81        5.76      4.64 o
  -3   8  14        7.14        6.49      3.95 o
  -2   8  14       25.29       24.38      4.35 o
  -1   8  14        4.31        6.75      3.47 o
   0   8  14       54.46       43.59      3.91 o
   1   8  14        4.33       26.35      7.04 o
   2   8  14       25.64       24.09      7.29 o
   4   8  14        5.03       13.09      9.22 o
   5   8  14       10.90        9.56     10.18 o
  -3   9  14        1.16        2.59      6.21 o
  -2   9  14       23.74       17.91      5.43 o
  -1   9  14        6.80       10.43      6.11 o
   0   9  14       31.15       23.47      8.17 o
   1   9  14        6.52       24.80      8.68 o
   2   9  14       24.14       13.57      9.36 o
   3   9  14        1.06        3.45      9.73 o
  -3  10  14        2.39        2.71     10.15 o
  -2  10  14       24.07       18.25      7.16 o
   0  10  14       31.19       54.57     10.83 o
   1  10  14       16.94       10.35     11.00 o
   2  10  14       24.29       22.73     12.13 o
   1   0  15     1681.98     1785.52      8.24 o
   2   0  15        4.65        5.21      0.87 o
   3   0  15      474.73      455.93      9.12 o
   4   0  15       19.70       19.97      2.61 o
   5   0  15        1.74        2.35      2.76 o
   6   0  15        3.35        4.44      5.06 o
   7   0  15       10.01        9.33      7.92 o
  -7   1  15        6.35        7.53      5.39 o
  -6   1  15        0.96        2.66      3.88 o
  -5   1  15       94.69       83.23      3.55 o
  -4   1  15      112.89      102.45      4.81 o
  -3   1  15      249.63      234.28      2.53 o
  -2   1  15      151.85      139.47      3.00 o
  -1   1  15      630.24      672.25      3.90 o
   0   1  15       75.38      120.89      2.51 o
   1   1  15      643.14      667.52      8.93 o
   2   1  15      150.25      130.38      3.60 o
   3   1  15      250.54      241.36      4.00 o
   4   1  15      110.34      118.32      3.13 o
   5   1  15       93.71       86.36      2.70 o
   6   1  15        0.74        2.97      3.29 o
  -7   2  15       25.81       30.15      5.76 o
  -6   2  15        8.01        7.87      4.07 o
  -5   2  15      114.34      105.98      5.64 o
  -4   2  15       86.16       92.68      4.01 o
  -3   2  15      260.18      250.53      3.03 o
  -2   2  15      186.64      190.00      2.81 o
  -1   2  15      568.00      598.57      6.87 o
   0   2  15      343.79      366.64      3.80 o
   1   2  15      571.53      582.31      9.59 o
   2   2  15      190.05      185.17      3.87 o
   3   2  15      252.63      238.20      7.82 o
   4   2  15       85.99       96.63      2.81 o
   5   2  15      114.66      110.23      4.45 o
   6   2  15        7.52        9.31      4.63 o
  -7   3  15       16.87       17.64      8.14 o
  -6   3  15        1.30        1.50      4.48 o
  -5   3  15       18.39       15.89      3.28 o
  -4   3  15       52.48       49.02      3.34 o
  -3   3  15      148.09      123.99      2.47 o
  -2   3  15      132.31      125.86      4.42 o
  -1   3  15      567.89      590.23      7.27 o
   0   3  15       48.09       55.14      2.17 o
   1   3  15      557.91      551.15      6.42 o
   2   3  15      133.92      127.07      4.47 o
   3   3  15      144.72      119.37      5.20 o
   4   3  15       55.16       56.63      4.24 o
   5   3  15       19.43       14.43      3.72 o
   6   3  15        1.02        2.70      4.98 o
   7   3  15       17.56       33.59     11.03 o
  -7   4  15       25.89       22.73      9.16 o
  -6   4  15       19.25       25.39      4.75 o
  -5   4  15        9.79       11.95      3.59 o
  -4   4  15       12.23       20.22      2.97 o
  -3   4  15        6.33        7.35      2.35 o
  -2   4  15       69.13       72.28      2.97 o
  -1   4  15      125.82      129.55      3.34 o
   0   4  15      359.19      354.26      7.69 o
   1   4  15      126.38      127.34      4.07 o
   3   4  15        6.74        5.57      3.45 o
   4   4  15       11.57       19.73      4.28 o
   5   4  15       10.60       17.89      5.08 o
   6   4  15       19.99       29.94      8.37 o
   7   4  15       25.33       55.14     12.16 o
  -6   5  15       29.55       30.30      5.85 o
  -5   5  15      195.39      180.21      4.34 o
  -4   5  15       24.41       22.90      2.93 o
  -3   5  15       66.36       54.00      2.92 o
  -2   5  15       89.36       87.72      2.87 o
  -1   5  15      488.71      484.45      7.80 o
   0   5  15        3.17        2.48      2.19 o
   1   5  15      488.28      483.44      6.73 o
   3   5  15       67.55       63.75      5.09 o
   4   5  15       24.94       23.68      3.75 o
   5   5  15      197.25      189.71     11.58 o
   7   5  15       22.58       33.70     13.57 o
  -6   6  15        0.55        3.39      6.28 o
  -5   6  15       35.76       42.22      8.04 o
  -4   6  15       16.39       12.04      3.31 o
  -3   6  15      110.53       94.87      3.29 o
  -2   6  15       47.99       48.69      3.61 o
  -1   6  15        1.86        3.05      2.79 o
   0   6  15        7.71        5.24      2.63 o
   1   6  15        2.66        4.38      3.17 o
   2   6  15       50.01       54.06      5.57 o
   3   6  15      110.39       92.00      6.25 o
   4   6  15       15.37       12.57      5.02 o
   5   6  15       36.42       50.18     13.77 o
  -6   7  15       91.55       81.54     10.55 o
  -5   7  15       42.80       53.58      5.50 o
  -4   7  15       29.06       25.61      5.26 o
  -3   7  15       18.78       20.41      3.90 o
  -2   7  15        4.24       11.83      3.09 o
  -1   7  15       27.65       25.19      2.74 o
   0   7  15      121.89      111.98      6.59 o
   1   7  15       27.98       34.12      3.52 o
   3   7  15       18.95       24.82      7.29 o
   4   7  15       29.17       22.69      6.31 o
   5   7  15       42.81       48.20      6.49 o
  -5   8  15        2.09       10.38      9.87 o
  -4   8  15       36.62       37.02      5.83 o
  -3   8  15       11.63       15.49      3.96 o
  -2   8  15        1.18        9.04      8.26 o
  -1   8  15       93.99       85.46      4.22 o
   0   8  15        1.40       -0.54      3.20 o
   1   8  15       93.08       91.95      7.38 o
   3   8  15       11.76       23.58      8.14 o
   4   8  15       37.00       46.74      9.98 o
   5   8  15        1.98        5.88     10.32 o
  -3   9  15        3.53        5.81      6.35 o
  -2   9  15        0.21        0.39      4.89 o
  -1   9  15       54.31       45.97      6.59 o
   0   9  15        0.14        3.82      8.03 o
   1   9  15       54.83       42.72      8.31 o
   2   9  15        0.18        4.38      9.59 o
   3   9  15        3.68        0.54      2.38 o
  -2  10  15        5.16       11.79      8.99 o
   0  10  15       44.68       48.55     11.17 o
   1  10  15       15.57       21.86     11.03 o
   2  10  15        5.22       24.15     12.33 o
   0   0  16      899.98      973.06      8.14 o
   1   0  16      160.44      206.10      3.03 o
   2   0  16      201.33      176.15      1.84 o
   3   0  16       70.54       72.00      4.90 o
   4   0  16      245.63      225.46      4.21 o
   5   0  16       39.65       34.95      2.93 o
   6   0  16        1.26        3.70      5.03 o
   7   0  16        5.68        9.42      8.26 o
  -7   1  16        5.94       10.32      5.68 o
  -6   1  16        3.64        0.35      1.16 o
  -5   1  16        2.71        1.92      3.01 o
  -4   1  16       73.75       68.68      4.27 o
  -3   1  16      387.32      362.55      3.68 o
  -2   1  16       24.01       25.27      1.23 o
  -1   1  16       49.18       56.54      1.58 o
   0   1  16      969.99      996.62     10.72 o
   1   1  16       48.32       58.19      3.01 o
   2   1  16       23.18       23.84      2.17 o
   3   1  16      381.17      364.87      6.83 o
   4   1  16       73.29       72.15      2.87 o
   5   1  16        2.84        3.72      2.85 o
   6   1  16        3.46        9.34      3.41 o
  -7   2  16        9.19       11.19      5.67 o
  -6   2  16       49.69       51.34      6.15 o
  -5   2  16        0.68        2.56      3.21 o
  -4   2  16      735.61      689.83      8.27 o
  -3   2  16       78.43       88.49      1.56 o
  -2   2  16      651.83      667.45      7.95 o
  -1   2  16       94.02      107.58      3.53 o
   0   2  16      129.05      127.81      2.15 o
   1   2  16       91.83      102.67      5.32 o
   2   2  16      656.23      669.17      8.51 o
   3   2  16       80.71       90.71      2.73 o
   4   2  16      740.09      740.44     11.42 o
   5   2  16        0.79        5.93      2.50 o
   6   2  16       51.17       57.50      5.53 o
  -7   3  16        4.73        4.96      6.16 o
  -6   3  16       23.70       21.68      4.42 o
  -5   3  16       29.39       26.21      3.52 o
  -4   3  16      101.82       88.28      4.52 o
  -3   3  16      165.51      175.28      4.07 o
  -2   3  16       71.46       77.47      2.98 o
  -1   3  16       64.63       61.72      3.42 o
   0   3  16      976.84      970.93     30.80 o
   1   3  16       65.61       62.97      3.14 o
   2   3  16       72.12       72.58      4.50 o
   3   3  16      165.18      174.06      5.77 o
   4   3  16      103.72       89.80      5.03 o
   5   3  16       27.95       36.23      7.17 o
   6   3  16       23.24       20.16      5.28 o
   7   3  16        5.09       21.23     11.37 o
  -7   4  16       26.42       17.81      9.08 o
  -6   4  16       50.64       47.11      5.06 o
  -5   4  16      194.10      191.81      6.46 o
  -4   4  16      352.25      342.23      5.54 o
  -3   4  16       96.76      103.67      3.93 o
  -2   4  16      534.87      488.68     10.89 o
  -1   4  16      104.06      102.76      3.22 o
   0   4  16      808.21      839.59     18.45 o
   1   4  16      100.02      102.24      4.35 o
   3   4  16       96.31      100.60      5.43 o
   4   4  16      350.96      351.58     15.42 o
   5   4  16      195.61      206.13      5.31 o
   6   4  16       52.22       46.09      8.43 o
   7   4  16       27.06       38.51     12.64 o
  -6   5  16        5.08        5.51      6.42 o
  -5   5  16       16.68       20.93      4.45 o
  -4   5  16       22.17       18.71      3.04 o
  -3   5  16       71.01       53.38      4.35 o
  -2   5  16       25.25       18.88      2.96 o
  -1   5  16      184.29      183.28      6.25 o
   0   5  16       16.92       15.93      2.42 o
   1   5  16      184.44      185.97      5.67 o
   3   5  16       68.74       50.38      5.17 o
   4   5  16       22.82       16.28      4.06 o
   5   5  16       16.06        9.87      6.39 o
  -6   6  16       89.94       72.39      6.05 o
  -5   6  16       73.48       57.50      4.31 o
  -4   6  16       74.87       58.06      3.53 o
  -3   6  16       77.34       64.06      3.51 o
  -2   6  16      167.57      143.43      4.27 o
  -1   6  16      117.79      105.55      5.40 o
   0   6  16      170.98      160.32      7.92 o
   1   6  16      116.03      116.29      4.44 o
   3   6  16       74.85       67.32      6.02 o
   4   6  16       74.62       58.40      4.65 o
   5   6  16       74.46       61.16      5.46 o
   6   6  16       89.65       89.38     11.03 o
  -6   7  16       33.00       31.33     10.77 o
  -5   7  16        5.50       24.66     14.28 o
  -4   7  16        1.16       -0.72      1.73 o
  -3   7  16       10.77        7.21      3.37 o
  -2   7  16       67.22       62.52      2.84 o
  -1   7  16       32.88       32.47      3.25 o
   0   7  16        0.49        1.03      5.19 o
   1   7  16       31.98       34.51      3.24 o
   2   7  16       67.67       57.37      6.11 o
   3   7  16       10.28       17.33      7.27 o
   4   7  16        1.06       10.89      8.47 o
   5   7  16        5.82       27.30     19.44 o
  -5   8  16       43.03       32.15      9.87 o
  -4   8  16       21.39       33.94      7.08 o
  -3   8  16       38.21       28.68      4.09 o
  -2   8  16      130.87      112.93      6.62 o
  -1   8  16       43.48       42.41      5.20 o
   0   8  16        4.86        4.45      4.01 o
   1   8  16       42.03       44.50      4.07 o
   2   8  16      133.71      115.02      8.14 o
   3   8  16       36.96       31.27      8.54 o
   4   8  16       20.94       35.29     17.59 o
   5   8  16       43.47       33.42     10.69 o
  -3   9  16        3.38        2.67      5.88 o
  -2   9  16        8.47        6.31      7.63 o
  -1   9  16        7.42        7.92      6.76 o
   0   9  16        8.66       53.04      8.34 o
   1   9  16        7.39       12.86      8.60 o
   2   9  16        8.38        9.50      9.44 o
   3   9  16        3.54        6.11     10.63 o
   4   9  16        4.48        4.81     10.43 o
  -2  10  16       13.53       17.87      9.42 o
   0  10  16        0.05        6.28     11.17 o
   1  10  16       13.02       25.59     11.17 o
   2  10  16       13.96       17.84     12.33 o
   1   0  17      114.70      121.33      2.02 o
   2   0  17       37.45       41.17      1.34 o
   3   0  17      801.46      745.44      6.96 o
   4   0  17      380.25      383.87      5.09 o
   5   0  17       32.81       29.01      4.14 o
   6   0  17      116.89      102.33      5.40 o
   7   0  17        7.40        6.02      8.37 o
  -7   1  17       51.54       51.96      5.76 o
  -6   1  17       31.53       26.52      4.14 o
  -5   1  17       10.48        9.86      3.19 o
  -4   1  17      101.79       90.52      1.64 o
  -3   1  17      548.17      505.83      7.72 o
  -2   1  17        4.07        6.00      1.16 o
  -1   1  17     1137.55     1121.33      5.25 o
   0   1  17        1.68       10.18      1.27 o
   1   1  17     1121.82     1088.57      4.79 o
   2   1  17        4.30        5.98      1.48 o
   3   1  17      543.98      500.61      8.04 o
   4   1  17      101.67      100.77      5.37 o
   5   1  17       11.19       13.60      3.06 o
   6   1  17       31.27       33.67      3.47 o
  -7   2  17        9.92       10.07      5.96 o
  -6   2  17       54.98       43.05      4.32 o
  -5   2  17      140.13      122.80      4.24 o
  -4   2  17      177.62      165.89      3.13 o
  -3   2  17      372.04      364.90      3.13 o
  -2   2  17       93.16       88.61      3.85 o
  -1   2  17       15.26       13.70      1.70 o
   0   2  17        2.81        3.96      1.39 o
   1   2  17       14.82       12.62      1.68 o
   2   2  17       91.31       89.02      3.79 o
   3   2  17      369.64      361.46      9.63 o
   4   2  17      171.87      163.46      3.48 o
   5   2  17      139.13      130.00      3.10 o
   6   2  17       55.41       49.51      5.11 o
  -7   3  17       45.99       37.89      6.26 o
  -6   3  17        7.79        8.69      4.67 o
  -5   3  17      232.83      221.71      5.19 o
  -4   3  17       61.02       67.92      4.81 o
  -3   3  17      350.51      310.59      6.84 o
  -2   3  17      200.59      195.41      3.70 o
  -1   3  17      967.24      923.95     23.09 o
   0   3  17       39.27       37.28      2.24 o
   1   3  17      960.70      915.32     15.73 o
   2   3  17      197.91      186.69      3.35 o
   3   3  17      352.88      326.09      7.13 o
   4   3  17       62.37       71.65      5.29 o
   5   3  17      233.41      234.69      7.55 o
   6   3  17        8.13       13.19      5.57 o
  -6   4  17        9.45       14.64      4.96 o
  -5   4  17       97.66       82.41      4.24 o
  -4   4  17      153.91      148.84      4.39 o
  -3   4  17       41.68       34.18      3.05 o
  -2   4  17       49.61       57.80      3.14 o
  -1   4  17       17.52       19.14      2.61 o
   0   4  17       18.21       21.87      2.34 o
   1   4  17       17.11       17.12      2.23 o
   2   4  17       49.04       53.01      4.67 o
   3   4  17       43.19       30.00      4.64 o
   4   4  17      150.01      148.27      6.50 o
   5   4  17       95.93       82.82      5.85 o
   6   4  17        8.69       11.12      8.37 o
   7   4  17        1.88        8.14     12.64 o
  -6   5  17       54.55       48.30      6.91 o
  -5   5  17       51.18       57.22      4.52 o
  -4   5  17       13.26       10.44      3.48 o
  -3   5  17       98.75       93.45      3.69 o
  -2   5  17       64.20       61.18      3.43 o
  -1   5  17      220.34      215.10      7.79 o
   0   5  17       12.13       12.83      2.44 o
   1   5  17      218.40      216.42      6.05 o
   3   5  17       98.22       87.09      5.23 o
   4   5  17       13.96       12.45      8.13 o
   5   5  17       49.56       61.91      5.63 o
   6   5  17       55.37       59.32     10.29 o
  -6   6  17       44.68       41.87      9.30 o
  -5   6  17        2.94        1.80      4.98 o
  -4   6  17        0.79        5.19      3.95 o
  -3   6  17        7.68        7.41      3.58 o
  -2   6  17       41.52       35.47      3.33 o
  -1   6  17        1.32        7.44      3.96 o
   0   6  17        0.68       -0.34      1.76 o
   1   6  17        1.28        5.20      3.51 o
   3   6  17        8.08       19.76      5.94 o
   4   6  17        0.65       12.30     10.24 o
   5   6  17        2.71        9.42      5.72 o
   6   6  17       45.04       69.22     11.34 o
  -5   7  17       42.75       38.49      5.74 o
  -4   7  17        4.40        3.27      4.50 o
  -3   7  17       29.43       19.68      3.95 o
  -2   7  17      124.37      121.80      4.60 o
  -1   7  17      265.00      236.99     12.43 o
   0   7  17       12.89        9.95      4.21 o
   1   7  17      266.10      250.63     15.37 o
   2   7  17      122.21      108.60      6.73 o
   3   7  17       30.14       22.87      7.35 o
   4   7  17        4.21        5.28      5.46 o
   5   7  17       42.71       37.55      6.94 o
  -4   8  17        3.53        5.47      5.87 o
  -3   8  17        3.08        6.29      4.83 o
  -2   8  17        8.28       12.72      4.49 o
  -1   8  17       28.68       28.64      4.35 o
   0   8  17       13.85       11.96      4.04 o
   1   8  17       28.54       26.68      4.69 o
   3   8  17        3.11       19.54      9.05 o
   4   8  17        3.59       12.62      9.61 o
   5   8  17        1.57        1.27     10.91 o
  -3   9  17       17.34       16.31      8.34 o
  -2   9  17       12.34       13.77      7.38 o
  -1   9  17       36.35       42.04      7.04 o
   0   9  17      149.93      147.82      8.93 o
   1   9  17       37.84       34.55      9.19 o
   2   9  17       12.37       17.36      9.42 o
   3   9  17       17.45       19.28     10.80 o
  -2  10  17       13.15        8.91      9.78 o
   0  10  17        1.20        9.84     11.34 o
   1  10  17        0.29       10.29     11.59 o
   0   0  18       49.91       37.04      2.91 o
   1   0  18       16.86       18.54      1.48 o
   2   0  18      792.29      784.99      4.73 o
   3   0  18      660.64      655.20      9.67 o
   4   0  18      976.70      933.38      7.52 o
   5   0  18      119.10      107.05      3.79 o
   6   0  18       14.16       17.53      5.37 o
   7   0  18        4.80       10.69      8.71 o
  -7   1  18       11.43        6.37      6.01 o
  -6   1  18      105.16       88.76      4.35 o
  -5   1  18       97.59       81.79      5.26 o
  -4   1  18      298.47      293.54      4.91 o
  -3   1  18      312.27      315.40      4.46 o
  -2   1  18      842.89      798.29      7.02 o
  -1   1  18      224.38      231.42      2.76 o
   0   1  18      112.41      103.90      2.59 o
   1   1  18      227.08      226.07      3.73 o
   2   1  18      843.07      799.55      8.35 o
   3   1  18      315.11      315.39      8.19 o
   4   1  18      292.32      291.64      6.79 o
   5   1  18       94.74       84.96      3.87 o
   6   1  18      104.32       96.18      3.60 o
  -7   2  18       20.77       21.52      6.14 o
  -6   2  18        8.52        7.93      4.51 o
  -5   2  18       56.44       53.74      5.24 o
  -4   2  18      505.18      465.77      3.87 o
  -3   2  18      167.61      201.21      2.67 o
  -2   2  18      649.49      610.86     13.44 o
  -1   2  18       41.29       44.26      2.19 o
   0   2  18      130.55      151.23      2.43 o
   1   2  18       41.62       44.48      2.14 o
   2   2  18      636.85      593.95      4.83 o
   3   2  18      171.14      200.80      3.65 o
   4   2  18      500.89      475.06      6.06 o
   5   2  18       58.37       62.45      3.08 o
   6   2  18        9.14        9.93      5.18 o
  -7   3  18        5.37       12.48      6.47 o
  -6   3  18        8.54        9.31      4.79 o
  -5   3  18      127.91      128.26      8.34 o
  -4   3  18       31.65       30.88      3.26 o
  -3   3  18      336.03      297.05      4.79 o
  -2   3  18      747.85      686.46      6.30 o
  -1   3  18      127.47      125.69      3.09 o
   0   3  18     1096.47     1027.23     34.86 o
   1   3  18      129.37      121.36      3.10 o
   2   3  18      748.02      685.80      7.18 o
   3   3  18      333.00      295.83      6.84 o
   4   3  18       29.58       34.58      4.81 o
   5   3  18      124.74      120.31      6.64 o
   6   3  18        8.19        9.15      5.65 o
  -6   4  18       22.70       23.04      5.24 o
  -5   4  18       46.15       38.09      4.13 o
  -4   4  18      138.80      125.89      4.26 o
  -3   4  18      130.19      105.97      3.91 o
  -2   4  18      122.75      116.84      3.67 o
  -1   4  18       53.23       52.16      4.28 o
   0   4  18        3.92        4.99      2.46 o
   1   4  18       53.07       55.25      3.90 o
   3   4  18      129.32      119.54      5.37 o
   4   4  18      138.74      130.20      6.47 o
   5   4  18       46.42       51.40      5.87 o
   6   4  18       22.32       27.09      6.25 o
   7   4  18       10.64       10.86     12.84 o
  -6   5  18       30.35       19.57      6.04 o
  -5   5  18       24.00       21.63      4.61 o
  -4   5  18       10.55        7.16      3.80 o
  -3   5  18       39.55       30.64      3.32 o
  -2   5  18       36.06       35.05      3.11 o
  -1   5  18      199.23      185.27      9.49 o
   0   5  18      309.70      287.44     16.68 o
   1   5  18      201.22      189.63      3.80 o
   3   5  18       40.49       25.28      4.81 o
   4   5  18        9.85       16.93      8.09 o
   5   5  18       22.90       19.51      6.70 o
   6   5  18       30.47       29.12     10.29 o
  -6   6  18       23.00       25.19      9.87 o
  -5   6  18       23.66       20.67      5.08 o
  -4   6  18       43.24       41.15      4.18 o
  -3   6  18       75.14       60.11      3.92 o
  -2   6  18      140.39      121.23      4.15 o
  -1   6  18        1.80        5.15      2.73 o
   0   6  18        1.15       -0.34      1.20 o
   1   6  18        2.04        2.83      3.62 o
   3   6  18       75.03       64.38      4.33 o
   4   6  18       43.40       41.16      4.89 o
   5   6  18       24.61       24.84      6.03 o
   6   6  18       23.45       39.30     12.30 o
  -5   7  18        4.68        5.79      6.34 o
  -4   7  18       15.93       19.54      5.12 o
  -3   7  18        4.52        7.01      4.18 o
  -2   7  18       47.46       38.58      3.77 o
  -1   7  18       40.90       40.86      4.58 o
   0   7  18      157.48      142.28      5.82 o
   1   7  18       42.77       44.11      4.30 o
   2   7  18       46.34       53.83      6.33 o
   3   7  18        4.08       13.37      7.41 o
   4   7  18       16.65       18.08      5.77 o
   5   7  18        4.82       12.66     11.51 o
  -4   8  18        4.53        4.89      5.97 o
  -3   8  18       24.31       21.91      5.28 o
  -2   8  18       36.83       30.75      4.52 o
  -1   8  18       20.99       31.93      7.52 o
   0   8  18        0.93        9.14      6.39 o
   1   8  18       22.02       24.44      4.11 o
   2   8  18       36.47       40.18      8.06 o
   3   8  18       24.39       30.90      9.75 o
   4   8  18        4.60        8.21      6.87 o
   5   8  18       16.04        5.34     11.22 o
  -3   9  18        6.69        0.96      9.10 o
  -2   9  18       27.96       23.27      7.83 o
  -1   9  18       50.38       42.10      7.27 o
   0   9  18       50.89       76.48      9.64 o
   1   9  18       51.52       58.84      9.95 o
   2   9  18       27.41       19.79      9.98 o
   3   9  18        6.84       14.76     10.80 o
  -2  10  18       21.08       17.84     10.09 o
   0  10  18        2.14        8.57     12.19 o
   1  10  18        6.99       14.50     12.47 o
   1   0  19      237.86      228.03      4.83 o
   2   0  19        9.65       10.28      1.40 o
   3   0  19      759.24      723.18      4.77 o
   4   0  19      221.21      199.44      4.19 o
   5   0  19      222.92      212.36      4.67 o
   6   0  19       12.40       14.19      5.57 o
   7   0  19       24.18       26.30      8.88 o
  -7   1  19        0.71        0.19      6.39 o
  -6   1  19        4.17        3.68      5.97 o
  -5   1  19       65.30       54.09      4.88 o
  -4   1  19      185.43      185.04      4.40 o
  -3   1  19      527.69      478.05      3.85 o
  -2   1  19       63.79       80.31      2.10 o
  -1   1  19      165.55      161.17      2.83 o
   0   1  19       17.60       24.51      1.57 o
   1   1  19      162.59      151.32      4.10 o
   2   1  19       66.50       76.21      2.46 o
   3   1  19      527.34      478.98      6.22 o
   4   1  19      190.45      194.47      4.06 o
   5   1  19       64.95       62.51      3.39 o
   6   1  19        4.76        9.28      4.89 o
  -7   2  19        7.02        4.73      6.39 o
  -6   2  19        0.60       -0.81      1.36 o
  -5   2  19       77.10       75.94      4.05 o
  -4   2  19      212.05      186.79      2.86 o
  -3   2  19      932.47      850.00     13.46 o
  -2   2  19      133.92      127.70      2.64 o
  -1   2  19      461.02      452.89      7.55 o
   0   2  19        3.58        2.62      1.53 o
   1   2  19      461.48      445.82     13.70 o
   2   2  19      136.69      131.30      4.75 o
   3   2  19      945.85      880.57      6.63 o
   4   2  19      210.96      194.15      3.81 o
   5   2  19       76.38       83.24      3.39 o
   6   2  19        0.51        0.23      4.08 o
  -7   3  19       18.63       15.81      6.88 o
  -6   3  19       30.76       27.69      5.01 o
  -5   3  19      126.21      124.64      4.77 o
  -4   3  19       21.67       18.60      3.21 o
  -3   3  19       61.61       61.79      3.28 o
  -2   3  19      126.11      132.24      3.68 o
  -1   3  19      205.36      205.00      3.74 o
   0   3  19       70.74       76.72      2.71 o
   1   3  19      202.46      201.56      3.67 o
   2   3  19      128.82      126.54      5.32 o
   3   3  19       60.72       55.81      4.47 o
   4   3  19       22.43       17.30      4.30 o
   5   3  19      126.03      125.84      4.80 o
   6   3  19       31.96       32.56      6.01 o
  -6   4  19        7.82        9.52      5.42 o
  -5   4  19       50.68       46.92      4.19 o
  -4   4  19      192.12      170.16      9.01 o
  -3   4  19      173.55      162.22      6.90 o
  -2   4  19      215.91      190.79      4.21 o
  -1   4  19      579.68      540.49      8.23 o
   0   4  19       78.52       84.59      3.62 o
   1   4  19      572.72      538.91      7.66 o
   2   4  19      221.38      201.74      6.39 o
   3   4  19      171.29      158.68      6.14 o
   4   4  19      190.42      174.68      7.10 o
   5   4  19       49.63       51.70      4.80 o
   6   4  19        7.79       20.34      7.79 o
   7   4  19        0.59       12.33     13.20 o
  -6   5  19        3.84        4.88      5.91 o
  -5   5  19       12.69       13.67      4.56 o
  -4   5  19       60.57       57.26      3.91 o
  -3   5  19       20.60       11.04      3.05 o
  -2   5  19      257.50      253.97      4.96 o
  -1   5  19       31.99       35.03      2.99 o
   0   5  19        0.01       22.67      2.91 o
   1   5  19       31.16       33.78      2.74 o
   3   5  19       20.78       11.11      5.15 o
   4   5  19       60.17       57.03      5.65 o
   5   5  19       12.50       18.12      5.43 o
   6   5  19        3.48        4.78     10.35 o
  -6   6  19        5.13       -2.83      8.57 o
  -5   6  19        7.10        2.31      5.50 o
  -4   6  19       43.19       43.15      4.31 o
  -3   6  19       51.72       50.28      3.75 o
  -2   6  19       45.58       42.84      3.61 o
  -1   6  19      351.08      343.05      5.60 o
   0   6  19        7.49        9.56      2.94 o
   1   6  19      345.85      347.69      7.01 o
   3   6  19       52.24       58.61      4.95 o
   4   6  19       42.51       38.86      6.60 o
   5   6  19        6.39        3.30      6.44 o
  -5   7  19        0.75        2.06      6.19 o
  -4   7  19        3.98        3.85      5.24 o
  -3   7  19       10.10        5.98      4.27 o
  -2   7  19        4.31        2.91      3.51 o
  -1   7  19      126.44      129.72      4.64 o
   0   7  19       11.23       16.37      4.72 o
   1   7  19      127.36      133.09      5.43 o
   2   7  19        4.19       14.17      6.64 o
   3   7  19       10.15       16.82      7.69 o
   4   7  19        4.33        3.77      6.10 o
   5   7  19        0.72        2.90      7.70 o
  -4   8  19       10.19       11.74      6.08 o
  -3   8  19       13.38       13.88      4.98 o
  -2   8  19       57.06       53.87      4.40 o
  -1   8  19       84.80       82.95      4.70 o
   0   8  19       34.14       43.15      4.38 o
   1   8  19       84.54       82.33      5.97 o
   2   8  19       57.53       66.30      8.14 o
   3   8  19       12.82       26.46     10.09 o
   4   8  19        9.88        8.21      7.25 o
  -3   9  19        1.61        3.59      8.93 o
  -2   9  19       13.69       19.23      8.00 o
  -1   9  19       43.45       48.83      7.27 o
   0   9  19       66.97       70.52      9.87 o
   1   9  19       43.47       60.65     10.07 o
   2   9  19       13.42       25.73     10.83 o
  -2  10  19       26.99       21.29     10.35 o
   0  10  19        1.83        1.27     12.44 o
   1  10  19       12.38       17.67     12.81 o
   0   0  20       36.02       31.70      2.74 o
   1   0  20        1.95        4.43      1.29 o
   2   0  20       40.28       43.44      1.44 o
   3   0  20      229.61      244.35      2.86 o
   4   0  20       62.81       45.29      3.02 o
   5   0  20      127.63      101.76      5.81 o
   6   0  20       40.98       54.80      5.97 o
   7   0  20        4.38        3.14      9.39 o
  -7   1  20        1.83        3.72      6.37 o
  -6   1  20       81.53       80.39      4.61 o
  -5   1  20       66.57       61.16      3.78 o
  -4   1  20       36.68       33.53      3.17 o
  -3   1  20       23.43       22.33      1.77 o
  -2   1  20      984.14      929.76     14.85 o
  -1   1  20      221.31      224.42      2.90 o
   0   1  20      602.02      557.48      5.05 o
   1   1  20      220.29      218.71      6.66 o
   2   1  20      988.74      945.65      6.22 o
   3   1  20       23.73       21.01      2.56 o
   4   1  20       40.76       37.74      2.81 o
   5   1  20       65.98       66.75      4.40 o
   6   1  20       82.79       81.92      5.14 o
  -7   2  20        5.67        6.46      6.60 o
  -6   2  20        0.53        1.94      4.79 o
  -5   2  20      190.64      175.76      4.95 o
  -4   2  20       17.06       12.97      2.14 o
  -3   2  20      174.50      167.60      2.20 o
  -2   2  20      169.57      175.07      3.03 o
  -1   2  20       24.21       24.76      3.34 o
   0   2  20        0.02       -0.32      0.90 o
   1   2  20       23.76       27.69      2.30 o
   2   2  20      172.67      170.86      7.03 o
   3   2  20      174.64      172.50      5.82 o
   4   2  20       15.75       12.18      2.82 o
   5   2  20      192.18      185.07      6.77 o
   6   2  20        0.45        1.87      5.56 o
  -7   3  20        0.81        0.25      5.65 o
  -6   3  20       19.23       13.64      4.99 o
  -5   3  20       25.29       19.73      3.99 o
  -4   3  20       53.37       48.09      3.24 o
  -3   3  20       45.39       41.49      4.83 o
  -2   3  20      166.65      173.21      3.94 o
  -1   3  20       49.37       58.73      2.84 o
   0   3  20      682.54      646.94      7.95 o
   1   3  20       50.29       53.02      6.25 o
   2   3  20      173.21      177.28      3.54 o
   3   3  20       45.56       41.48      4.47 o
   4   3  20       53.15       49.88      4.83 o
   5   3  20       25.54       25.53      6.42 o
   6   3  20       19.25       16.53      6.17 o
  -6   4  20       69.09       64.53      5.41 o
  -5   4  20       13.95       17.01      4.10 o
  -4   4  20       18.91       23.95      3.55 o
  -3   4  20        8.86       12.83      3.12 o
  -2   4  20       98.67      102.84      3.48 o
  -1   4  20      175.10      157.82      3.81 o
   0   4  20      158.20      144.88      3.60 o
   1   4  20      173.15      153.39      5.06 o
   2   4  20      102.27      100.26      5.46 o
   3   4  20        9.26       11.06      4.83 o
   4   4  20       19.73       18.60      5.51 o
   5   4  20       15.12       21.77      4.88 o
   6   4  20       68.65       64.93      6.74 o
   7   4  20        9.22       -0.88     27.09 o
  -6   5  20        1.72        0.00      0.08 o
  -5   5  20       11.19       11.55      4.79 o
  -4   5  20       30.73       25.44      3.80 o
  -3   5  20       28.88       25.93      3.61 o
  -2   5  20      342.95      340.22      5.58 o
  -1   5  20       28.48       32.56      3.09 o
   0   5  20     2069.74     1951.96     29.84 o
   1   5  20       30.63       28.90      4.18 o
   2   5  20      341.46      339.15      8.14 o
   3   5  20       29.02       18.75      4.98 o
   4   5  20       30.56       35.10      8.99 o
   5   5  20       11.42       12.43      5.57 o
   6   5  20        1.59       -0.48      1.89 o
  -6   6  20        1.84       -0.96      5.65 o
  -5   6  20        7.37        5.54      5.32 o
  -4   6  20       62.11       53.64      4.32 o
  -3   6  20      126.62      108.24      7.08 o
  -2   6  20       78.79       69.27      3.65 o
  -1   6  20       23.05       38.29      3.49 o
   0   6  20      117.14      119.12      7.75 o
   1   6  20       22.31       27.62      4.07 o
   3   6  20      127.72      111.51      6.87 o
   4   6  20       63.04       62.44      6.77 o
   5   6  20        6.79       11.85      6.78 o
  -5   7  20        4.62        6.14      9.75 o
  -4   7  20       15.17       14.91      5.08 o
  -3   7  20       18.22       11.63      4.59 o
  -2   7  20       18.29       18.06      4.24 o
  -1   7  20      269.12      271.72      7.80 o
   0   7  20      757.53      744.97     10.60 o
   1   7  20      272.47      269.29      6.96 o
   2   7  20       17.80       17.08      6.90 o
   3   7  20       17.75       17.59      4.83 o
   4   7  20       14.32        9.10      6.26 o
   5   7  20        4.30        2.04     10.07 o
  -4   8  20       10.01        7.12      6.35 o
  -3   8  20       13.48       15.36      5.60 o
  -2   8  20       43.16       46.71      4.90 o
  -1   8  20       36.14       42.42      4.87 o
   0   8  20       41.93       52.64      9.75 o
   1   8  20       35.77       45.47      7.78 o
   3   8  20       13.42       25.56     10.49 o
   4   8  20        9.79        1.16      8.65 o
  -3   9  20        9.92       13.23      9.67 o
  -2   9  20       31.53       21.69      8.65 o
  -1   9  20       98.66       94.49      7.38 o
   0   9  20       53.28       51.29      9.90 o
   1   9  20       99.03       98.20     10.40 o
   2   9  20       30.76       35.82     11.56 o
  -2  10  20        7.12        8.26     10.80 o
   1  10  20       17.91       18.92     12.58 o
   1   0  21      145.87      130.14      3.93 o
   2   0  21       86.65       93.20      4.14 o
   3   0  21       37.06       41.09      1.86 o
   4   0  21        0.08        3.94      2.73 o
   5   0  21       23.45       17.24      3.42 o
   6   0  21       56.70       53.69      6.11 o
   7   0  21       18.63        8.74      9.81 o
  -7   1  21       59.27       50.79      6.51 o
  -6   1  21       43.28       38.94      4.70 o
  -5   1  21       50.06       51.97      3.83 o
  -4   1  21       78.49       72.37      3.55 o
  -3   1  21       38.87       38.51      2.07 o
  -2   1  21      157.33      162.93      3.14 o
  -1   1  21      935.75      905.86     11.03 o
   0   1  21      305.66      296.36      3.21 o
   1   1  21      937.53      895.10      9.76 o
   2   1  21      156.50      158.10      4.55 o
   3   1  21       37.54       35.32      2.80 o
   4   1  21       76.25       70.09      3.32 o
   5   1  21       51.57       55.96      3.50 o
   6   1  21       43.39       42.45      5.43 o
  -7   2  21       11.20       11.49      6.79 o
  -6   2  21       26.60       23.12      4.95 o
  -5   2  21       34.16       28.51      3.72 o
  -4   2  21      204.41      194.68      4.57 o
  -3   2  21        7.42       11.02      2.03 o
  -2   2  21      207.81      209.08      3.46 o
  -1   2  21      406.18      369.99      5.56 o
   0   2  21       21.74       31.93      2.00 o
   1   2  21      397.63      362.13      4.36 o
   2   2  21      205.39      200.03      8.86 o
   3   2  21        8.49        8.85      3.62 o
   4   2  21      204.96      198.20      4.08 o
   5   2  21       33.12       31.17      6.52 o
   6   2  21       25.70       26.69      5.82 o
  -7   3  21       34.40       31.11      7.14 o
  -6   3  21        2.58       -0.20      3.31 o
  -5   3  21       12.48        8.54      4.02 o
  -4   3  21       18.43       11.65      2.35 o
  -3   3  21       28.62       22.26      2.15 o
  -2   3  21      158.16      145.24      5.74 o
  -1   3  21      878.48      844.89     14.93 o
   0   3  21      264.15      257.46      3.46 o
   1   3  21      897.90      873.20     24.43 o
   2   3  21      156.92      136.27      3.47 o
   3   3  21       25.36       14.70      4.38 o
   4   3  21       18.11       18.75      5.17 o
   5   3  21       11.12       16.03      6.08 o
   6   3  21        2.25        3.26      6.29 o
  -6   4  21       29.96       19.83      5.90 o
  -5   4  21        8.67        9.63      4.40 o
  -4   4  21       68.13       52.03      5.43 o
  -3   4  21      298.59      272.40      5.53 o
  -2   4  21       82.05       82.46      4.74 o
  -1   4  21      568.13      541.02      5.98 o
   0   4  21       19.15       26.65      2.88 o
   1   4  21      564.58      524.29      9.98 o
   2   4  21       81.53       82.56      3.72 o
   3   4  21      304.23      290.38      8.11 o
   4   4  21       69.12       64.49      5.82 o
   5   4  21        8.37        9.01      5.35 o
   6   4  21       29.34       20.56      6.83 o
  -6   5  21        2.44       -0.19      4.45 o
  -5   5  21       42.22       37.65      5.09 o
  -4   5  21        0.44        1.09      4.04 o
  -3   5  21       30.97       33.65      3.49 o
  -2   5  21       21.09       21.14      5.56 o
  -1   5  21      315.89      302.50      7.75 o
   0   5  21      593.39      590.52     32.35 o
   1   5  21      321.82      290.21      6.73 o
   2   5  21       19.81       18.80      4.81 o
   3   5  21       32.09       34.81      4.83 o
   4   5  21        0.33        0.03      6.47 o
   5   5  21       43.55       39.90      5.58 o
   6   5  21        2.36       -0.71      4.13 o
  -5   6  21        5.53        2.48      3.68 o
  -4   6  21        5.37        6.75      4.59 o
  -3   6  21        2.61        0.82      3.97 o
  -2   6  21       70.71       68.46      4.03 o
  -1   6  21      590.60      562.50     29.97 o
   0   6  21      163.05      176.15      9.15 o
   3   6  21        2.36        5.20      6.25 o
   4   6  21        5.65        3.68      6.84 o
   5   6  21        5.76        8.75      7.20 o
  -5   7  21        4.09        3.28      9.50 o
  -4   7  21       19.96       18.89      5.64 o
  -3   7  21        7.55        6.64      6.19 o
  -2   7  21       22.72       20.89      3.80 o
  -1   7  21       17.01       25.34      3.76 o
   0   7  21       23.53       51.08     16.17 o
   3   7  21        8.14       11.29      5.33 o
   4   7  21       19.99       13.92      6.63 o
   5   7  21        3.83       10.52     10.77 o
  -4   8  21        0.74        2.29      8.93 o
  -3   8  21       29.31       27.78      5.26 o
  -2   8  21       83.85       76.52      4.69 o
  -1   8  21       70.35       65.51      4.93 o
   0   8  21       98.27       95.30      4.84 o
   1   8  21       69.77       66.59      8.00 o
   2   8  21       84.73       80.04      8.88 o
   3   8  21       28.64       29.38      6.81 o
   4   8  21        0.68       -2.38      9.08 o
  -2   9  21       11.11       15.30      8.71 o
  -1   9  21       41.90       49.68      7.55 o
   0   9  21       33.78       34.04     10.12 o
   1   9  21       41.43       46.71     10.29 o
   2   9  21       10.47       23.84     11.48 o
   0   0  22       42.18       37.75      3.53 o
   1   0  22        4.87        1.64      1.58 o
   2   0  22     2217.66     2191.30      7.57 o
   3   0  22      335.31      315.40      2.58 o
   4   0  22      208.50      210.20      4.54 o
   5   0  22       69.02       62.54      3.66 o
   6   0  22       30.14       30.79      6.53 o
   7   0  22        1.23        0.93      9.84 o
  -7   1  22        1.86        3.24      7.96 o
  -6   1  22       37.07       34.58      4.83 o
  -5   1  22       30.21       21.16      3.75 o
  -4   1  22        4.74        2.57      2.94 o
  -3   1  22       20.95       22.93      1.86 o
  -2   1  22       10.48       22.20      3.35 o
  -1   1  22      752.16      751.90      9.07 o
   0   1  22      159.13      185.93      3.28 o
   1   1  22      748.64      750.64     19.01 o
   2   1  22       10.47       15.45      2.42 o
   3   1  22       19.81       23.69      2.74 o
   4   1  22        4.76        4.28      2.89 o
   5   1  22       31.79       26.50      3.56 o
   6   1  22       37.20       29.97      5.70 o
  -7   2  22        5.73        9.28      7.11 o
  -6   2  22       94.49       94.70      6.35 o
  -5   2  22       10.72        7.52      3.84 o
  -4   2  22      103.52      104.55      4.07 o
  -3   2  22      174.19      173.72      3.06 o
  -2   2  22      620.27      584.28      5.64 o
  -1   2  22      226.68      209.22      5.56 o
   0   2  22      576.27      551.93      6.72 o
   1   2  22      224.44      211.90      4.74 o
   2   2  22      631.40      580.21      9.10 o
   3   2  22      171.54      166.08      6.28 o
   4   2  22      106.27      121.27      3.65 o
   5   2  22       10.72        6.45      3.87 o
   6   2  22       92.61       96.00      8.43 o
  -7   3  22       15.00       12.16     10.80 o
  -6   3  22        1.02        3.28      8.45 o
  -5   3  22       11.31       12.21      4.20 o
  -4   3  22       11.94       10.62      3.37 o
  -3   3  22      111.05      103.83      2.84 o
  -2   3  22      199.12      185.68      3.26 o
  -1   3  22      224.69      231.66      3.44 o
   0   3  22      509.79      502.91      5.54 o
   1   3  22      223.59      229.18      4.11 o
   2   3  22      198.38      181.10      6.33 o
   3   3  22      112.27      116.80      5.99 o
   4   3  22       12.15       11.00      5.63 o
   5   3  22       11.60       16.96      7.04 o
   6   3  22        1.09        1.19      9.35 o
  -6   4  22        5.13        3.26      6.09 o
  -5   4  22       13.62       23.83      4.87 o
  -4   4  22      164.96      172.26      4.96 o
  -3   4  22       68.69       70.01      3.63 o
  -2   4  22      109.69      110.17      3.83 o
  -1   4  22      203.28      196.29      4.41 o
   0   4  22       32.29       32.79      2.98 o
   1   4  22      203.11      190.81      9.83 o
   2   4  22      113.86      114.04      6.15 o
   3   4  22       69.68       75.52      5.91 o
   4   4  22      165.88      159.16      6.81 o
   5   4  22       13.31       19.34      5.52 o
   6   4  22        4.79        2.01      8.66 o
  -6   5  22        8.31        6.16      9.78 o
  -5   5  22        2.92        6.57      5.04 o
  -4   5  22        0.82        6.87      4.02 o
  -3   5  22       63.35       55.60      3.74 o
  -2   5  22      145.30      140.57      8.02 o
  -1   5  22       53.61       59.05      3.70 o
   0   5  22      294.59      293.63      5.01 o
   1   5  22       54.03       56.72      4.50 o
   2   5  22      145.62      128.79      6.36 o
   3   5  22       63.54       51.60      5.88 o
   4   5  22        0.90        1.10      6.62 o
   5   5  22        2.80        6.21      5.74 o
   6   5  22        8.49        5.68     13.18 o
  -5   6  22       10.31       19.51      7.11 o
  -4   6  22       63.43       51.89      7.05 o
  -3   6  22       54.50       43.68      3.97 o
  -2   6  22       16.93       14.27      3.40 o
  -1   6  22       85.85       82.22      4.05 o
   0   6  22        5.87       10.21      3.06 o
   1   6  22       82.71       82.25      5.34 o
   2   6  22       15.10       14.70      6.02 o
   3   6  22       53.84       49.85      5.51 o
   4   6  22       62.76       56.46      5.46 o
   5   6  22        9.76       15.16      7.28 o
  -4   7  22        5.82        9.91      5.56 o
  -3   7  22        3.71        4.81      4.88 o
  -2   7  22        4.57        5.03      6.47 o
  -1   7  22       18.97       18.23      3.69 o
   0   7  22      204.20      194.09      4.95 o
   3   7  22        3.57        9.23      5.69 o
   4   7  22        5.73       10.75      9.60 o
   5   7  22        3.05        7.10     11.42 o
  -3   8  22       11.78       16.88      5.97 o
  -2   8  22       19.15       19.69      5.27 o
  -1   8  22       47.69       43.17      4.72 o
   0   8  22        5.01        8.85      5.02 o
   1   8  22       46.22       44.05      8.43 o
   2   8  22       20.45       35.60      9.42 o
   3   8  22       11.77       15.75      6.38 o
   4   8  22       29.71       30.39     10.43 o
  -2   9  22        5.18        5.88      9.10 o
  -1   9  22       22.16       28.78      8.11 o
   0   9  22       34.31       27.51     10.49 o
   1   9  22       22.34       11.42     10.74 o
   2   9  22        5.27       12.33     11.88 o
   1   0  23        3.62       -0.71      0.71 o
   2   0  23      628.03      617.62      6.24 o
   3   0  23       99.81      100.64      2.52 o
   4   0  23       86.88       75.70      3.68 o
   5   0  23        0.37       -1.85      4.26 o
   6   0  23        0.16        3.70      6.45 o
   7   0  23        1.60        0.85     10.32 o
  -7   1  23        5.84        1.89     10.72 o
  -6   1  23        4.75        3.08      5.08 o
  -5   1  23       17.23       14.56      3.78 o
  -4   1  23        5.99        5.12      3.02 o
  -3   1  23      359.41      347.63      3.76 o
  -2   1  23      825.65      774.79     10.32 o
  -1   1  23     1249.89     1223.85     14.47 o
   0   1  23       79.51       87.19      2.41 o
   1   1  23     1268.81     1239.48     20.50 o
   2   1  23      823.13      773.94     12.79 o
   3   1  23      362.03      343.93      5.03 o
   4   1  23        5.96        2.06      4.85 o
   5   1  23       16.09       17.39      3.64 o
   6   1  23        4.59        5.98      5.95 o
  -7   2  23        7.91        7.81      7.31 o
  -6   2  23        9.13        5.81      5.36 o
  -5   2  23        7.06        4.39      3.95 o
  -4   2  23       62.65       55.66      3.87 o
  -3   2  23      336.84      319.35      7.55 o
  -2   2  23       16.41       21.71      2.33 o
  -1   2  23       30.47       23.06      2.16 o
   0   2  23       30.90       38.02      2.81 o
   1   2  23       30.09       27.44      2.60 o
   2   2  23       16.47       20.14      3.85 o
   3   2  23      329.28      316.98      8.09 o
   4   2  23       65.43       59.20      3.27 o
   5   2  23        7.86        7.00      3.82 o
   6   2  23        9.38        9.06      6.26 o
  -6   3  23        4.59        0.39      4.63 o
  -5   3  23       72.91       69.71      4.58 o
  -4   3  23       52.61       49.89      3.69 o
  -3   3  23      240.96      242.78      6.04 o
  -2   3  23      162.87      158.91      4.75 o
  -1   3  23      210.52      202.96      3.38 o
   0   3  23     1202.64     1196.53      8.52 o
   1   3  23      217.12      207.48      4.15 o
   2   3  23      161.62      154.28      3.51 o
   3   3  23      243.41      250.43      7.38 o
   4   3  23       52.94       46.82      5.68 o
   5   3  23       74.00       76.45      6.47 o
   6   3  23        4.66        1.84      9.92 o
  -6   4  23        6.32       14.83      6.10 o
  -5   4  23      108.26      100.70      4.92 o
  -4   4  23       20.57       21.22      3.87 o
  -3   4  23      204.59      203.52      4.81 o
  -2   4  23       43.73       43.27      3.23 o
  -1   4  23       53.81       47.90      3.16 o
   0   4  23      205.46      201.15      4.93 o
   1   4  23       54.64       46.67      3.00 o
   2   4  23       42.87       47.21      3.11 o
   3   4  23      204.76      213.30      7.27 o
   4   4  23       21.98       16.14      5.23 o
   5   4  23      110.02      107.29      6.97 o
   6   4  23        6.63       11.08      7.37 o
  -6   5  23        1.07        3.70     10.46 o
  -5   5  23       15.06       19.35      5.34 o
  -4   5  23       60.79       55.21      4.27 o
  -3   5  23       17.00       21.94      3.58 o
  -2   5  23       31.01       26.35      3.60 o
  -1   5  23      118.75      112.98      5.57 o
   0   5  23        3.22        3.65      4.13 o
   1   5  23      125.31      121.61      6.62 o
   2   5  23       29.58       32.37      4.69 o
   3   5  23       15.96       14.73      6.11 o
   4   5  23       61.40       62.49      6.90 o
   5   5  23       14.19       19.50      6.28 o
   6   5  23        1.09        6.66      8.72 o
  -5   6  23       65.67       66.87      6.33 o
  -4   6  23       13.85       15.78      4.96 o
  -3   6  23       24.70       25.34      4.34 o
  -2   6  23       12.31        8.76      3.74 o
  -1   6  23        4.62        6.74      3.20 o
   0   6  23        3.10        3.54      4.61 o
   1   6  23        4.43       12.92      4.52 o
   2   6  23       12.21        9.84      5.26 o
   3   6  23       24.34       24.32      6.22 o
   4   6  23       13.51       25.40     12.33 o
   5   6  23       66.23       70.31      8.64 o
  -4   7  23       33.43       34.46      5.86 o
  -3   7  23       43.95       41.27      4.71 o
  -2   7  23       22.86       21.07      4.22 o
  -1   7  23       55.91       51.44      4.04 o
   0   7  23        6.07        9.09      3.86 o
   3   7  23       43.41       38.58      5.80 o
   4   7  23       32.34       36.24      7.25 o
   5   7  23        4.03        5.68     12.13 o
  -3   8  23       28.70       26.23      5.64 o
  -2   8  23       16.72       18.63      5.08 o
  -1   8  23       34.85       31.28      4.81 o
   0   8  23        1.66        2.21      6.53 o
   1   8  23       34.11       24.46      8.88 o
   2   8  23       16.76       31.67      9.39 o
   3   8  23       29.21       30.94      6.43 o
  -2   9  23       27.69       25.76      9.02 o
  -1   9  23        0.47        3.34      8.65 o
   0   9  23        1.15        4.47     10.57 o
   1   9  23        0.35        6.42     11.08 o
   2   9  23       27.47       25.84     12.67 o
   0   0  24      530.64      486.29      7.49 o
   1   0  24       13.54       11.58      1.85 o
   2   0  24      155.81      147.63      2.45 o
   3   0  24      205.10      208.09      3.42 o
   4   0  24       28.34       24.44      5.05 o
   5   0  24       14.43       17.96      3.80 o
   6   0  24        6.46        6.64      6.73 o
   7   0  24       10.62       14.14     11.08 o
  -7   1  24        2.59        6.31     11.08 o
  -6   1  24        7.22        3.34      5.41 o
  -5   1  24        3.91       -1.58      4.50 o
  -4   1  24        5.20        1.63      3.05 o
  -3   1  24       81.51       77.07      2.53 o
  -2   1  24       44.58       51.53      2.99 o
  -1   1  24      504.04      500.12      8.36 o
   0   1  24      122.53      123.99      2.94 o
   1   1  24      507.03      502.51      8.49 o
   2   1  24       38.75       40.81      1.91 o
   3   1  24       83.43       77.81      2.00 o
   4   1  24        4.43        0.15      4.40 o
   5   1  24        3.95        3.27      4.00 o
   6   1  24        6.68        2.74      8.09 o
  -7   2  24        2.73        5.43     10.26 o
  -6   2  24        4.59        3.97      5.42 o
  -5   2  24       26.46       20.58      4.38 o
  -4   2  24       55.96       50.53      3.86 o
  -3   2  24       85.53       97.33      2.70 o
  -2   2  24      292.08      297.17      3.86 o
  -1   2  24      112.18      104.04      2.81 o
   0   2  24       12.62       13.80      2.58 o
   1   2  24      113.51      106.65      3.20 o
   2   2  24      291.67      289.58      9.39 o
   3   2  24       83.98      102.69      5.99 o
   4   2  24       56.74       59.15      5.26 o
   5   2  24       25.47       26.80      6.84 o
   6   2  24        4.37        9.19      6.59 o
  -6   3  24       21.67       28.07      5.91 o
  -5   3  24        3.31        0.89      4.29 o
  -4   3  24       57.29       61.98      3.84 o
  -3   3  24       96.06       91.18      2.91 o
  -2   3  24      305.06      285.16      3.98 o
  -1   3  24       26.99       27.96      2.25 o
   0   3  24      762.28      768.76      6.31 o
   1   3  24       26.32       24.47      2.60 o
   2   3  24      296.43      281.32      4.45 o
   3   3  24       98.02      100.23      5.97 o
   4   3  24       56.38       54.94      5.43 o
   5   3  24        3.75        3.93      7.49 o
   6   3  24       22.54       28.26      7.11 o
  -6   4  24       23.38       24.02      6.56 o
  -5   4  24       36.45       35.54      4.68 o
  -4   4  24       62.64       60.26      7.44 o
  -3   4  24       97.91       96.30      3.15 o
  -2   4  24       15.93       12.55      2.87 o
  -1   4  24       23.50       25.26      2.42 o
   0   4  24        9.68        9.28      2.23 o
   1   4  24       23.03       25.77      2.98 o
   2   4  24       16.81       14.54      2.85 o
   3   4  24       97.89       96.19      5.77 o
   4   4  24       62.75       55.33      5.65 o
   5   4  24       35.62       44.62      8.26 o
   6   4  24       22.93       23.72      7.62 o
  -5   5  24        8.43       12.68      5.29 o
  -4   5  24       61.89       63.63      4.57 o
  -3   5  24        0.80        5.87      3.90 o
  -2   5  24       62.50       62.30      4.23 o
  -1   5  24       55.74       57.63      4.37 o
   0   5  24       22.72       18.79      3.20 o
   1   5  24       56.34       58.29      3.50 o
   2   5  24       63.93       61.07      5.99 o
   3   5  24        0.68        4.38      6.05 o
   4   5  24       62.32       61.36      7.27 o
   5   5  24        7.85       17.34      7.70 o
   6   5  24       41.94       34.92     11.48 o
  -5   6  24       59.35       70.18      6.93 o
  -4   6  24       81.07       72.79      5.20 o
  -3   6  24       19.09       24.76      4.23 o
  -2   6  24       11.21       12.21      3.93 o
  -1   6  24        2.95       -0.95      2.49 o
   0   6  24        2.01       -0.71      0.71 o
   1   6  24        3.24       -1.02      2.74 o
   2   6  24       11.70       14.90      5.97 o
   3   6  24       19.83       17.87      7.24 o
   4   6  24       81.00       75.42      6.37 o
   5   6  24       59.11       77.61     12.54 o
  -4   7  24       38.20       43.36      6.25 o
  -3   7  24       27.13       24.83      5.41 o
  -2   7  24      110.67      101.36      4.86 o
  -1   7  24       35.08       35.20      4.06 o
   0   7  24        3.69        0.57      4.03 o
   2   7  24      109.42       90.36      6.33 o
   3   7  24       27.75       31.35      5.62 o
   4   7  24       39.25       25.16      9.36 o
  -3   8  24       11.69       13.06      6.48 o
  -2   8  24       34.06       30.74      5.65 o
  -1   8  24       23.38       24.88      5.09 o
   0   8  24        3.02       -0.28      1.39 o
   1   8  24       22.76       22.59      9.56 o
   2   8  24       33.39       35.37      9.56 o
   3   8  24       11.97       19.42      7.37 o
  -2   9  24        1.50        6.64      9.36 o
  -1   9  24        4.67        0.17      8.71 o
   0   9  24       18.64       13.37     11.20 o
   1   9  24        4.66       10.09     11.42 o
   1   0  25       63.27       58.41      2.87 o
   2   0  25       63.26       65.95      1.88 o
   3   0  25       66.27       72.00      2.39 o
   4   0  25       14.59        8.83      3.30 o
   5   0  25        0.17        0.61      3.96 o
   6   0  25       48.29       49.82      7.15 o
  -6   1  25        8.05        8.14      5.59 o
  -5   1  25       12.44        9.55      5.50 o
  -4   1  25       66.36       66.36      3.09 o
  -3   1  25        7.30        6.54      2.24 o
  -2   1  25       63.71       69.66      2.33 o
  -1   1  25      235.35      256.21      4.23 o
   0   1  25        6.13       26.70      2.11 o
   1   1  25      236.83      257.74      3.33 o
   2   1  25       63.50       67.95      2.08 o
   3   1  25        7.44        6.73      2.70 o
   4   1  25       65.26       68.63      3.51 o
   5   1  25       12.23       11.12      4.37 o
   6   1  25        7.92        6.59      8.48 o
  -6   2  25       33.25       33.27      5.73 o
  -5   2  25       74.06       61.75      4.57 o
  -4   2  25       17.04       13.41      3.47 o
  -3   2  25       72.54       72.58      2.62 o
  -2   2  25      423.77      413.34      4.42 o
  -1   2  25      192.57      178.25      3.28 o
   0   2  25       69.06       58.37      3.17 o
   1   2  25      189.56      176.83      3.69 o
   2   2  25      427.64      405.85      6.05 o
   3   2  25       70.77       81.94      5.85 o
   4   2  25       17.07       15.52      5.97 o
   5   2  25       76.24       72.72      7.52 o
   6   2  25       32.85       37.77      7.05 o
  -6   3  25       39.71       40.18      6.47 o
  -5   3  25        0.31        0.56      3.45 o
  -4   3  25       56.66       50.98      3.99 o
  -3   3  25       22.81       19.76      2.48 o
  -2   3  25      236.35      237.90      3.74 o
  -1   3  25      145.11      142.65      4.70 o
   0   3  25      220.25      219.71      9.44 o
   1   3  25      143.94      135.55      4.44 o
   2   3  25      234.52      233.10      8.96 o
   3   3  25       22.51       19.25      5.03 o
   4   3  25       55.80       61.13      5.88 o
   5   3  25        0.32        0.11      7.32 o
   6   3  25       38.39       46.55      7.55 o
  -6   4  25       21.37       26.72      6.43 o
  -5   4  25       47.19       44.53      5.11 o
  -4   4  25       28.45       23.90      4.03 o
  -3   4  25      133.26      131.91      3.70 o
  -2   4  25       19.71       18.57      2.47 o
  -1   4  25      274.81      270.79      4.61 o
   0   4  25       98.25       92.72      4.85 o
   1   4  25      268.71      277.37      7.32 o
   2   4  25       20.34       18.21      2.85 o
   3   4  25      127.18      122.51      6.47 o
   4   4  25       28.02       29.24      5.85 o
   5   4  25       47.90       45.04      8.85 o
   6   4  25       21.08       21.98      8.09 o
  -5   5  25       44.60       44.03      7.22 o
  -4   5  25       81.56       71.26      6.80 o
  -3   5  25      199.48      190.50      5.05 o
  -2   5  25        0.96       -1.16      2.88 o
  -1   5  25       42.44       36.22      3.55 o
   0   5  25       46.82       39.27      2.77 o
   1   5  25       41.80       36.59      3.40 o
   2   5  25        0.93        4.50      4.92 o
   3   5  25      198.28      176.60      7.29 o
   4   5  25       81.38       76.93      7.52 o
   5   5  25       43.98       45.59      6.95 o
   6   5  25       17.76       19.48     12.36 o
  -5   6  25       84.12       76.03      9.33 o
  -4   6  25       18.85       15.55      5.05 o
  -3   6  25       93.23       98.51      4.71 o
  -2   6  25       67.06       67.05      8.88 o
  -1   6  25        3.10       -0.34      1.76 o
   0   6  25        2.20       -0.57      3.07 o
   1   6  25        2.27       -0.60      1.86 o
   2   6  25       67.11       68.31      6.53 o
   3   6  25       93.12       89.80      7.63 o
   4   6  25       17.89       32.12      9.57 o
   5   6  25       85.18       88.89      9.73 o
  -4   7  25       83.76       73.60      6.32 o
  -3   7  25       10.16        8.75      5.16 o
  -2   7  25       19.43       22.36      4.72 o
  -1   7  25       57.42       51.34      4.40 o
   0   7  25       12.30       12.61      4.24 o
   2   7  25       19.90       20.53      7.75 o
   3   7  25        9.90       13.75      7.90 o
   4   7  25       85.04       81.53      7.55 o
  -3   8  25        3.35        3.45      8.68 o
  -2   8  25        1.73        3.61      5.92 o
  -1   8  25        7.83        9.95      5.32 o
   0   8  25        8.99        3.93      7.10 o
   2   8  25        1.77        3.39      6.64 o
   3   8  25        3.75        4.16     10.63 o
  -2   9  25        8.94       10.40     10.09 o
  -1   9  25       10.38        5.17      9.22 o
   0   9  25       35.80       27.91     11.82 o
   1   9  25       10.47        7.92     11.73 o
   0   0  26      459.13      488.67      8.48 o
   1   0  26       24.28       31.41      3.06 o
   2   0  26      121.91      131.30      2.30 o
   3   0  26      138.32      139.67      2.85 o
   4   0  26       91.65       90.13      3.94 o
   5   0  26        6.70        5.07      4.28 o
   6   0  26       13.61       16.82      7.55 o
  -6   1  26        8.48       15.23      5.63 o
  -5   1  26        8.94        9.48      4.20 o
  -4   1  26       99.12       99.33      4.47 o
  -3   1  26        1.22        3.27      2.03 o
  -2   1  26       76.35       72.38      2.42 o
  -1   1  26      314.61      304.38      4.90 o
   0   1  26      997.51      914.63      7.78 o
   1   1  26      315.68      307.94      8.68 o
   2   1  26       76.51       74.08      3.15 o
   3   1  26        1.17        1.28      3.82 o
   4   1  26       97.79       98.63      4.07 o
   5   1  26        9.05       10.44      4.23 o
   6   1  26        8.87        6.25      8.93 o
  -6   2  26       13.57       17.53      6.01 o
  -5   2  26       32.37       29.98      4.66 o
  -4   2  26      145.56      141.71      4.59 o
  -3   2  26      218.80      207.83      3.53 o
  -2   2  26      178.29      185.30      3.39 o
  -1   2  26       60.97       64.53      3.10 o
   0   2  26        0.03        2.43      2.49 o
   1   2  26       60.06       66.37      6.88 o
   2   2  26      176.33      184.19      3.77 o
   3   2  26      218.96      221.98      7.38 o
   4   2  26      145.39      142.67      7.21 o
   5   2  26       31.00       27.74      7.04 o
   6   2  26       14.32       22.94      7.20 o
  -6   3  26       17.56       19.43      6.50 o
  -5   3  26       21.22       18.25      5.15 o
  -4   3  26       12.66        7.31      4.13 o
  -3   3  26       20.78       23.00      2.66 o
  -2   3  26        2.74        6.87      2.37 o
  -1   3  26       61.14       61.15      2.70 o
   0   3  26       14.26       14.33      3.05 o
   1   3  26       62.89       60.65      3.21 o
   2   3  26        1.81        6.99      2.90 o
   3   3  26       20.64       19.40      5.29 o
   4   3  26       12.82       16.29      6.70 o
   5   3  26       21.09       21.43      7.52 o
   6   3  26       17.63       18.97      8.00 o
  -6   4  26        7.18        0.96      9.87 o
  -5   4  26       75.85       77.67      5.03 o
  -4   4  26       19.89       15.87      4.34 o
  -3   4  26      151.25      142.65      4.56 o
  -2   4  26        0.70        2.79      2.62 o
  -1   4  26       13.36       17.89      2.49 o
   0   4  26       53.86       47.86      3.44 o
   1   4  26       12.61       11.65      3.08 o
   2   4  26        0.36        2.55      3.17 o
   3   4  26      148.34      152.96      7.27 o
   4   4  26       18.35       21.46      6.70 o
   5   4  26       75.43       74.93      8.20 o
   6   4  26        7.55       12.30     10.80 o
  -5   5  26       11.94       17.69      6.16 o
  -4   5  26        7.33        9.20      4.57 o
  -3   5  26       19.02       22.96      3.98 o
  -2   5  26       77.97       75.26      6.28 o
  -1   5  26       56.31       53.62      3.01 o
   0   5  26       13.86        9.58      2.61 o
   1   5  26       55.17       56.17      3.63 o
   2   5  26       74.93       72.27      6.14 o
   3   5  26       18.00       18.21      5.91 o
   4   5  26        7.03       14.31      7.61 o
   5   5  26       12.05       21.24     11.72 o
  -4   6  26       34.90       33.47      5.83 o
  -3   6  26        4.29        5.67      5.03 o
  -2   6  26        2.73        4.41      4.29 o
  -1   6  26       40.60       39.08      6.06 o
   0   6  26       34.64       33.20      3.55 o
   1   6  26       41.81       38.53      4.74 o
   2   6  26        3.24        1.44      5.46 o
   3   6  26        4.65       10.38      7.04 o
   4   6  26       34.61       37.19      8.03 o
   5   6  26       43.18       44.90     10.15 o
  -3   7  26       18.37       20.49      5.71 o
  -2   7  26       48.53       41.18      4.64 o
  -1   7  26        9.77        9.43      4.58 o
   0   7  26       11.73        6.29      4.25 o
   2   7  26       50.13       48.07      7.89 o
   3   7  26       17.71       25.37      6.84 o
   4   7  26        3.47        7.41      9.44 o
  -2   8  26       14.31       14.31      5.77 o
  -1   8  26        8.57        5.55      5.31 o
   0   8  26        3.81       -0.25      3.34 o
   2   8  26       14.34       10.67      6.66 o
  -1   9  26        1.19        6.42      9.78 o
   0   9  26        0.67        9.53     12.47 o
   1   9  26        1.34        3.79     12.27 o
   1   0  27      594.76      547.21      6.23 o
   2   0  27      172.73      160.26      3.26 o
   3   0  27        8.47       11.85      2.39 o
   4   0  27        3.77        4.22      3.78 o
   5   0  27       14.43       13.96      4.69 o
   6   0  27       62.37       61.58      5.96 o
  -6   1  27       28.53       23.36      5.96 o
  -5   1  27       25.81       21.43      4.62 o
  -4   1  27       24.45       22.53      3.14 o
  -3   1  27      128.91      127.93      2.64 o
  -2   1  27        8.40        6.58      1.58 o
  -1   1  27      317.43      325.76      4.44 o
   0   1  27       32.92       47.55      2.40 o
   1   1  27      304.93      313.22      5.36 o
   2   1  27        8.10        6.55      1.92 o
   3   1  27      128.49      134.28      6.84 o
   4   1  27       24.55       25.32      3.52 o
   5   1  27       25.88       23.77      4.73 o
   6   1  27       28.02       27.82     10.04 o
  -6   2  27      108.24      119.81      6.34 o
  -5   2  27        4.92        7.30      4.78 o
  -4   2  27       30.00       21.27      4.07 o
  -3   2  27       34.86       28.05      2.56 o
  -2   2  27      156.00      140.77      4.68 o
  -1   2  27      154.40      140.93      3.17 o
   0   2  27      190.22      189.99      4.14 o
   1   2  27      152.33      132.36      3.69 o
   2   2  27      157.79      153.96      3.67 o
   3   2  27       33.73       24.94      4.67 o
   4   2  27       28.83       17.73      5.49 o
   5   2  27        4.98        1.02      8.60 o
   6   2  27      109.48      117.17      9.64 o
  -6   3  27       38.43       42.29      6.92 o
  -5   3  27       11.56       14.97      5.30 o
  -4   3  27       66.22       57.98      4.19 o
  -3   3  27       37.65       39.35      2.85 o
  -2   3  27       90.25       80.34      2.90 o
  -1   3  27      220.05      228.95      5.03 o
   0   3  27       57.70       48.06      3.33 o
   1   3  27      217.03      226.02      4.54 o
   2   3  27       88.07       75.18      3.27 o
   3   3  27       40.96       44.08      5.49 o
   4   3  27       66.14       60.31      7.24 o
   5   3  27       10.38       14.31      8.51 o
   6   3  27       38.65       49.45      8.10 o
  -5   4  27       37.18       32.05      5.47 o
  -4   4  27       47.85       46.86      4.72 o
  -3   4  27       13.90       11.04      3.02 o
  -2   4  27       96.25       95.97      3.20 o
  -1   4  27        7.99        8.47      2.49 o
   0   4  27        1.06        3.97      2.93 o
   1   4  27        8.45        9.23      2.95 o
   2   4  27       97.82       92.06      3.78 o
   3   4  27       13.89       12.95      6.39 o
   4   4  27       46.80       46.57      7.41 o
   5   4  27       37.53       33.56      8.68 o
   6   4  27       46.44       45.16      8.69 o
  -5   5  27       29.21       29.54      6.24 o
  -4   5  27       11.81       15.64      4.97 o
  -3   5  27       49.67       55.20      3.48 o
  -2   5  27       62.69       56.28      4.89 o
  -1   5  27      230.44      232.69      5.11 o
   0   5  27       76.47       81.57      4.50 o
   1   5  27      230.30      225.30      5.17 o
   2   5  27       62.05       54.51      6.45 o
   3   5  27       51.25       52.87      6.81 o
   4   5  27       12.50       11.20      8.14 o
   5   5  27       27.83       28.88      7.38 o
  -4   6  27        0.70        5.42      5.89 o
  -3   6  27       41.11       31.45      4.86 o
  -2   6  27       22.84       25.15      4.27 o
  -1   6  27        6.79        6.73      3.88 o
   0   6  27        9.27        4.31      3.39 o
   1   6  27        6.86        8.36      4.18 o
   2   6  27       22.18       17.30      7.21 o
   3   6  27       41.41       28.44      6.64 o
   4   6  27        0.58        7.72      9.95 o
  -3   7  27        9.90        5.32      5.83 o
  -2   7  27       59.83       59.68      5.18 o
  -1   7  27        3.71        4.40      4.51 o
   0   7  27       13.17       12.90      4.66 o
   1   7  27        4.25        2.46      7.52 o
   2   7  27       58.83       58.10      6.87 o
   3   7  27        9.44        9.64      9.70 o
  -2   8  27       11.00       10.91      6.22 o
  -1   8  27        1.21        6.17      5.96 o
   0   8  27       17.64       18.86      7.83 o
   2   8  27       10.81        7.82      7.60 o
  -1   9  27       20.84       23.58      9.98 o
   0   9  27       16.18       16.85     12.86 o
   0   0  28        8.15        5.97      3.68 o
   1   0  28       17.12       19.70      2.07 o
   2   0  28       62.32       78.17      3.20 o
   3   0  28      132.85      128.82      3.84 o
   4   0  28      113.84      118.93      4.55 o
   5   0  28       66.48       58.29      4.99 o
   6   0  28        3.60       10.50      6.09 o
  -6   1  28        8.84       13.53      6.30 o
  -5   1  28       50.75       53.91      4.69 o
  -4   1  28        7.81        5.02      3.21 o
  -3   1  28        6.22        8.64      2.18 o
  -2   1  28      126.93      126.65      2.21 o
  -1   1  28       78.08       74.98      3.84 o
   0   1  28        3.30        5.40      2.26 o
   1   1  28       76.97       76.25      3.40 o
   2   1  28      128.01      125.04      2.70 o
   3   1  28        6.78        4.64      4.64 o
   4   1  28        7.39        7.25      4.03 o
   5   1  28       50.45       54.05      4.96 o
   6   1  28        8.54        6.93     10.77 o
  -6   2  28        8.69        8.94      6.76 o
  -5   2  28        2.70        2.21      5.04 o
  -4   2  28       11.96       10.23      3.95 o
  -3   2  28       20.17       20.31      2.69 o
  -2   2  28       62.90       64.72      2.82 o
  -1   2  28       93.23       90.48      2.88 o
   0   2  28      233.07      255.78      4.83 o
   1   2  28       92.68       83.38      3.37 o
   2   2  28       61.73       67.21      3.13 o
   3   2  28       20.24       21.52      5.51 o
   4   2  28       12.32       12.27      6.81 o
   5   2  28        2.67        7.44      7.80 o
   6   2  28        9.39       11.48     11.22 o
  -6   3  28       37.29       37.27      9.61 o
  -5   3  28       15.01       11.82      5.37 o
  -4   3  28       11.40       10.51      4.40 o
  -3   3  28       23.01       21.94      2.73 o
  -2   3  28        7.95        6.53      2.67 o
  -1   3  28       71.69       63.36      2.97 o
   0   3  28        8.69        5.86      2.80 o
   1   3  28       72.75       67.64      3.51 o
   2   3  28        8.55        9.48      2.92 o
   3   3  28       22.70       23.13      5.60 o
   4   3  28       11.85       13.23      7.29 o
   5   3  28       15.89       18.80      8.03 o
   6   3  28       36.84       26.39      8.95 o
  -5   4  28        8.05       11.20      5.74 o
  -4   4  28        8.69       12.97      4.62 o
  -3   4  28        2.44        4.39      3.01 o
  -2   4  28      172.45      181.07      4.21 o
  -1   4  28       30.54       31.01      2.65 o
   0   4  28      241.34      238.71      5.16 o
   1   4  28       32.18       29.53      3.87 o
   2   4  28      170.74      172.30      6.70 o
   3   4  28        2.81        1.78      6.36 o
   4   4  28        9.38        9.67      8.06 o
   5   4  28        8.37       10.04     10.15 o
   6   4  28        2.23        5.20     13.09 o
  -5   5  28       11.60       22.37      9.92 o
  -4   5  28       58.70       52.48      5.27 o
  -3   5  28       23.44       21.53      3.49 o
  -2   5  28       16.97       15.66      3.24 o
  -1   5  28        5.69       11.14      2.97 o
   0   5  28      198.01      191.55      4.05 o
   1   5  28        5.93       10.66      3.53 o
   2   5  28       16.50       17.05      5.74 o
   3   5  28       24.06       24.66      7.58 o
   4   5  28       59.33       50.98      8.57 o
   5   5  28       11.97       13.57      7.95 o
  -4   6  28       30.92       34.99      6.49 o
  -3   6  28       74.52       65.29      4.31 o
  -2   6  28       91.67       90.97      4.78 o
  -1   6  28       36.08       36.25      4.50 o
   0   6  28       50.63       50.51      3.51 o
   1   6  28       35.95       32.22      3.89 o
   2   6  28       91.54      100.60      7.58 o
   3   6  28       73.21       61.07      7.97 o
   4   6  28       29.50       40.43     10.46 o
  -3   7  28       16.13       15.87      6.23 o
  -2   7  28        1.10        4.12      5.57 o
  -1   7  28        8.50       10.27      4.95 o
   0   7  28       26.56       27.85      6.98 o
   1   7  28        8.63        4.92      7.97 o
   2   7  28        1.21        3.79      8.85 o
   3   7  28       15.60       17.33      9.19 o
  -2   8  28        2.24        7.35      9.36 o
  -1   8  28       32.77       37.96      7.96 o
   0   8  28        2.03       -1.47      2.71 o
   1   8  28       33.21       30.23      8.85 o
   2   8  28        2.58       13.35     12.13 o
   0   9  28        3.37        0.11     13.52 o
   1   0  29      187.59      200.95      5.90 o
   2   0  29      118.80      113.86      2.71 o
   3   0  29      120.91      128.58      3.59 o
   4   0  29       16.81       11.59      4.07 o
   5   0  29      111.45      105.68      5.27 o
   6   0  29       42.73       42.86     10.07 o
  -6   1  29       13.45       11.65      6.49 o
  -5   1  29        8.86       11.61      5.04 o
  -4   1  29       22.34       21.81      3.59 o
  -3   1  29       66.27       64.08      2.51 o
  -2   1  29       58.74       55.09      1.88 o
  -1   1  29        0.77        0.85      2.13 o
   0   1  29       77.55       68.07      4.60 o
   1   1  29        0.75        2.53      3.48 o
   2   1  29       57.82       56.14      2.32 o
   3   1  29       69.33       68.23      6.19 o
   4   1  29       22.44       22.02      3.97 o
   5   1  29        8.54       14.13      5.00 o
   6   1  29       13.13        9.36     10.40 o
  -6   2  29        2.70        5.20      8.99 o
  -5   2  29       59.47       52.79      5.30 o
  -4   2  29       46.84       39.46      4.14 o
  -3   2  29      141.72      139.11      5.50 o
  -2   2  29        0.86       -0.20      2.16 o
  -1   2  29       60.13       63.17      4.26 o
   0   2  29      172.53      173.42      4.15 o
   1   2  29       57.13       59.54      3.25 o
   2   2  29        1.10       -0.26      2.48 o
   3   2  29      143.66      148.33      7.46 o
   4   2  29       45.63       50.19      6.87 o
   5   2  29       58.00       57.03      9.59 o
   6   2  29        3.00       -1.56     18.01 o
  -5   3  29       14.43       16.61      5.61 o
  -4   3  29       19.73       23.38      4.39 o
  -3   3  29      109.68      110.57      3.35 o
  -2   3  29       19.17       21.72      2.72 o
  -1   3  29       72.86       75.16      3.09 o
   0   3  29       27.82       32.97      3.32 o
   1   3  29       68.55       75.83      3.64 o
   2   3  29       19.79       17.27      2.97 o
   3   3  29      111.02      116.04      6.67 o
   4   3  29       19.04       27.12      6.53 o
   5   3  29       13.58       13.32      9.70 o
   6   3  29        0.10        8.01      8.82 o
  -5   4  29       68.83       70.61      6.00 o
  -4   4  29       40.73       33.61      5.14 o
  -3   4  29       35.59       30.81      3.30 o
  -2   4  29      111.55      102.50      3.41 o
  -1   4  29        3.61        2.78      2.67 o
   0   4  29        5.73        5.38      3.30 o
   1   4  29        3.42        2.23      3.49 o
   2   4  29      113.64      116.93      6.11 o
   3   4  29       37.37       29.38      7.13 o
   4   4  29       39.28       27.85      8.51 o
   5   4  29       69.82       77.30     10.40 o
  -4   5  29       12.11       19.17      5.51 o
  -3   5  29       13.57       15.96      3.85 o
  -2   5  29       66.80       62.77      3.46 o
  -1   5  29       29.10       29.53      3.16 o
   0   5  29       57.44       52.60      3.68 o
   1   5  29       27.49       29.72      8.26 o
   2   5  29       65.38       68.09      3.97 o
   3   5  29       13.95        9.44      8.14 o
   4   5  29       11.90       18.63      9.05 o
   5   5  29        1.28        4.38     11.96 o
  -4   6  29       23.63       29.23      7.37 o
  -3   6  29        7.98       10.90      4.23 o
  -2   6  29       28.91       25.87      3.79 o
  -1   6  29       38.69       40.72      3.62 o
   0   6  29        0.48        2.72      3.52 o
   1   6  29       37.67       34.53      4.73 o
   2   6  29       29.96       28.39      6.45 o
   3   6  29        8.39       15.04      9.13 o
   4   6  29       23.46       24.57     10.83 o
  -3   7  29       47.84       42.94      6.05 o
  -2   7  29       19.60       15.73      5.55 o
  -1   7  29       50.28       43.86      5.43 o
   0   7  29       21.94       21.07      4.28 o
   1   7  29       51.13       43.80      7.35 o
   2   7  29       18.98       19.14      9.27 o
   3   7  29       47.87       40.26      8.79 o
  -2   8  29       23.72       19.09      9.56 o
  -1   8  29        3.03        8.68      6.15 o
   1   8  29        2.86        4.35     10.43 o
   0   0  30       31.68       34.17      2.99 o
   1   0  30       26.84       28.16      2.35 o
   2   0  30       24.96       22.98      2.33 o
   3   0  30       40.01       33.27      3.50 o
   4   0  30        5.00        4.82      4.53 o
   5   0  30       11.00       10.64      5.19 o
  -6   1  30       44.49       42.98      9.22 o
  -5   1  30        4.62        5.14      5.16 o
  -4   1  30      100.13      105.86      3.85 o
  -3   1  30       14.00       12.53      2.66 o
  -2   1  30      287.00      286.69      4.10 o
  -1   1  30       33.37       30.69      2.52 o
   0   1  30       94.04      102.68      3.11 o
   1   1  30       33.03       32.78      2.46 o
   2   1  30      285.96      290.43      3.70 o
   3   1  30       13.68       12.47      6.25 o
   4   1  30      103.17      119.77      8.17 o
   5   1  30        4.93        5.19      5.48 o
   6   1  30       44.54       40.69     10.55 o
  -6   2  30        3.47        6.11      9.64 o
  -5   2  30       59.89       60.64      5.43 o
  -4   2  30        0.16       -1.77      3.40 o
  -3   2  30        7.09        9.27      3.04 o
  -2   2  30        9.51        8.66      2.78 o
  -1   2  30       12.74       14.13      2.93 o
   0   2  30        0.00        2.72      2.99 o
   1   2  30       12.51       15.42      2.79 o
   2   2  30        9.43       10.71      3.11 o
   3   2  30        7.04       12.44      6.56 o
   4   2  30        0.18        4.33      6.56 o
   5   2  30       58.87       64.69      8.96 o
   6   2  30        3.43        2.97     11.34 o
  -5   3  30       34.23       43.35      5.63 o
  -4   3  30      132.39      141.83      8.43 o
  -3   3  30       27.72       28.13      3.11 o
  -2   3  30      106.05      104.30      3.44 o
  -1   3  30       84.11       78.05      3.49 o
   0   3  30      227.71      227.01      4.85 o
   1   3  30       83.67       75.41      5.95 o
   2   3  30      107.78       97.59      3.63 o
   3   3  30       27.29       25.19      5.94 o
   4   3  30      133.49      148.10      8.06 o
   5   3  30       34.27       35.46     10.24 o
  -5   4  30       13.83       17.20      6.54 o
  -4   4  30        9.57        9.14      5.00 o
  -3   4  30      108.22      103.94      3.62 o
  -2   4  30        6.64       10.05      3.19 o
  -1   4  30       22.78       19.44      2.91 o
   0   4  30        7.45        8.17      3.65 o
   1   4  30       22.25       22.00      3.37 o
   2   4  30        6.69       11.37      3.97 o
   3   4  30      108.61       91.67      7.46 o
   4   4  30        9.72       15.16      9.05 o
   5   4  30       13.71       17.36      9.64 o
  -4   5  30       14.46       10.79      5.34 o
  -3   5  30       58.35       55.63      3.85 o
  -2   5  30        7.98        9.15      3.54 o
  -1   5  30       33.64       33.08      3.46 o
   0   5  30        6.13        9.98      4.15 o
   1   5  30       34.93       29.94      3.86 o
   2   5  30        9.55       11.57      4.43 o
   3   5  30       57.95       61.75      8.23 o
   4   5  30       15.63       10.89      9.64 o
  -3   6  30       34.73       31.60      4.57 o
  -2   6  30        5.47        5.78      4.09 o
  -1   6  30        1.26        1.48      3.54 o
   0   6  30        5.50        5.25      4.62 o
   1   6  30        1.36        4.71      4.58 o
   2   6  30        5.52        8.20      8.14 o
   3   6  30       34.23       34.83      9.56 o
   4   6  30       54.02       53.47     10.86 o
  -3   7  30       15.47       19.62     10.15 o
  -2   7  30        3.71        7.18      4.74 o
  -1   7  30       21.25       25.33      4.64 o
   0   7  30       27.83       22.09      5.16 o
   1   7  30       22.45       20.41      9.16 o
   2   7  30        3.17       11.88      8.06 o
  -1   8  30        6.65        3.73      9.61 o
   0   8  30        0.09        2.29     10.57 o
   1   0  31      215.28      238.50      5.10 o
   2   0  31       23.90       20.02      2.50 o
   3   0  31       81.18       80.27      6.73 o
   4   0  31        1.33        6.02      4.35 o
   5   0  31       66.02       56.14      8.30 o
  -6   1  31       23.14       22.87      9.81 o
  -5   1  31        0.99       -0.43      3.11 o
  -4   1  31      154.16      155.07      5.32 o
  -3   1  31       23.29       25.28      3.01 o
  -2   1  31       24.52       25.26      2.22 o
  -1   1  31       97.94       93.56      3.14 o
   0   1  31        4.38        4.34      2.52 o
   1   1  31       98.41       94.71      3.80 o
   2   1  31       25.47       28.20      2.85 o
   3   1  31       23.74       23.84      5.46 o
   4   1  31      153.89      176.35      8.06 o
   5   1  31        0.95       -1.95      6.64 o
   6   1  31       23.84       32.97     12.21 o
  -5   2  31      100.49      103.68      5.74 o
  -4   2  31       14.76       12.45      4.42 o
  -3   2  31       43.93       48.75      3.13 o
  -2   2  31       21.17       20.44      2.69 o
  -1   2  31      243.66      235.81     10.05 o
   0   2  31       18.61       18.40      3.27 o
   1   2  31      243.42      239.68      4.71 o
   2   2  31       21.74       18.40      3.23 o
   3   2  31       47.09       52.99      6.56 o
   4   2  31       14.97       14.67      8.26 o
   5   2  31      101.71      111.94     10.01 o
  -5   3  31       36.17       39.12      6.46 o
  -4   3  31       76.14       80.56      5.20 o
  -3   3  31       48.79       47.09      3.49 o
  -2   3  31       20.60       18.70      2.88 o
  -1   3  31      110.28      104.39      5.07 o
   0   3  31       54.11       55.63      3.70 o
   1   3  31      111.39      107.04      4.10 o
   2   3  31       20.86       22.23      3.56 o
   3   3  31       48.01       44.08      6.11 o
   4   3  31       76.60       84.43      8.45 o
   5   3  31       35.29       32.74      9.50 o
  -4   4  31       38.32       44.37      5.39 o
  -3   4  31       22.10       25.56      3.83 o
  -2   4  31       39.57       40.11      3.20 o
  -1   4  31       75.43       77.07      3.32 o
   0   4  31       83.13       79.40      5.97 o
   1   4  31       73.82       75.78      6.32 o
   2   4  31       40.51       45.61      4.09 o
   3   4  31       23.65       22.31      7.78 o
   4   4  31       39.12       52.11      9.36 o
   5   4  31       10.96        9.75     10.40 o
  -4   5  31        4.17        5.57      5.92 o
  -3   5  31       12.04       10.33      4.23 o
  -2   5  31        0.16        0.58      3.32 o
  -1   5  31       27.98       27.04      3.42 o
   0   5  31        5.09        1.25      3.42 o
   1   5  31       28.12       24.80      4.42 o
   2   5  31        0.11       -0.39      0.96 o
   3   5  31       11.51       12.13      7.92 o
   4   5  31        4.39        6.73     10.38 o
  -3   6  31       11.77       12.59      4.64 o
  -2   6  31       31.36       27.77      4.06 o
  -1   6  31        2.10        0.22      1.44 o
   0   6  31       61.54       64.94      5.10 o
   1   6  31        2.70        3.82      5.00 o
   2   6  31       32.71       31.55      8.99 o
   3   6  31       10.76       14.50      9.75 o
  -2   7  31        8.66        3.02      4.44 o
  -1   7  31       34.45       34.97      4.55 o
   0   7  31        1.19        0.78      3.81 o
   1   7  31       34.90       25.48      7.86 o
   2   7  31        8.72        6.02      9.90 o
  -1   8  31        2.16       -3.05      6.53 o
   0   0  32      101.48       93.49      3.76 o
   1   0  32       24.52       26.14      2.78 o
   2   0  32      198.24      219.67      4.91 o
   3   0  32      117.30      138.80      7.07 o
   4   0  32        2.69        0.21      1.99 o
   5   0  32       93.89      107.78      4.92 o
  -6   1  32        7.92       11.28     10.29 o
  -5   1  32        7.86        7.36      5.71 o
  -4   1  32       97.29      106.85      4.95 o
  -3   1  32       16.27       22.95      3.43 o
  -2   1  32       33.59       35.20      3.03 o
  -1   1  32       17.89       17.25      2.24 o
   0   1  32       33.77       32.46      2.76 o
   1   1  32       18.02       18.27      2.68 o
   2   1  32       34.21       32.27      3.28 o
   3   1  32       16.98       20.98      6.81 o
   4   1  32       96.91      107.84      8.09 o
   5   1  32        8.35       10.57      9.87 o
  -5   2  32       14.04       14.45      6.27 o
  -4   2  32       40.34       46.60      5.27 o
  -3   2  32      122.33      121.43      4.92 o
  -2   2  32      109.19      115.50      3.49 o
  -1   2  32       11.45       11.33      3.43 o
   0   2  32      216.11      208.74      4.86 o
   1   2  32       11.57       16.23      3.40 o
   2   2  32      107.07      115.57      6.21 o
   3   2  32      124.09      128.00      7.07 o
   4   2  32       38.98       50.41      8.37 o
   5   2  32       14.44       17.78     10.40 o
  -5   3  32        3.64        3.06      6.53 o
  -4   3  32       16.10       16.84      5.09 o
  -3   3  32       31.14       34.89      4.17 o
  -2   3  32        7.37        4.77      3.25 o
  -1   3  32        0.55        2.16      3.89 o
   0   3  32        3.32       -0.63      3.43 o
   1   3  32        0.50        0.35      3.25 o
   2   3  32        7.27        2.98      3.84 o
   3   3  32       32.06       38.51      6.25 o
   4   3  32       16.95       21.83      9.13 o
   5   3  32        3.33       11.03     11.34 o
  -4   4  32       67.88       71.48      5.28 o
  -3   4  32        6.90        9.80      3.91 o
  -2   4  32      119.22      121.29      3.87 o
  -1   4  32       21.08       21.07      3.33 o
   0   4  32       94.74       97.53      4.47 o
   1   4  32       21.85       21.44      7.08 o
   2   4  32      118.06      124.82      4.41 o
   3   4  32        7.21        5.23      8.28 o
   4   4  32       66.91       76.71      9.39 o
  -4   5  32       29.25       29.58      9.13 o
  -3   5  32        3.25       11.27      5.02 o
  -2   5  32        1.70        6.31      3.93 o
  -1   5  32       12.37       14.42      3.71 o
   0   5  32        3.90        0.27      3.50 o
   1   5  32       12.97       14.32      4.51 o
   2   5  32        1.60        3.76      4.69 o
   3   5  32        3.58       -0.08      0.25 o
   4   5  32       28.74       30.31     11.06 o
  -3   6  32        5.17        4.44      6.02 o
  -2   6  32       43.42       30.93      4.46 o
  -1   6  32       12.68       12.56      4.16 o
   0   6  32       90.30       87.07      5.26 o
   1   6  32       12.85       14.66      5.31 o
   2   6  32       43.34       31.81      8.11 o
   3   6  32        5.20        5.37      9.19 o
  -2   7  32        0.91        3.69      6.50 o
  -1   7  32        5.20        7.14      5.03 o
   0   7  32        5.52        6.51      5.94 o
   1   7  32        5.01        6.14      9.98 o
   1   0  33        0.00        1.05      2.16 o
   2   0  33       20.20       25.60      3.54 o
   3   0  33       14.92       17.33      7.32 o
   4   0  33       38.11       39.63      5.10 o
   5   0  33        1.50        0.30      4.13 o
  -5   1  33       23.30       22.32      6.32 o
  -4   1  33       68.08       66.74      4.93 o
  -3   1  33      168.03      181.78     10.44 o
  -2   1  33       10.12        8.96      3.08 o
  -1   1  33      139.99      131.28      3.18 o
   0   1  33        1.58        2.80      2.03 o
   1   1  33      141.05      138.34      3.41 o
   2   1  33       10.09       15.27      6.56 o
   3   1  33      166.22      198.20      8.96 o
   4   1  33       68.57       77.22      7.95 o
   5   1  33       21.52       24.85     10.74 o
  -5   2  33       39.37       47.59      6.14 o
  -4   2  33       13.15       11.74      4.95 o
  -3   2  33        6.12        9.51      4.25 o
  -2   2  33       20.13       27.52      3.11 o
  -1   2  33        4.84        1.90      3.68 o
   0   2  33       10.39       19.89      3.40 o
   1   2  33        4.92        3.92      3.70 o
   2   2  33       20.64       24.51      3.74 o
   3   2  33        6.18       10.07      6.11 o
   4   2  33       12.91       22.00      7.61 o
   5   2  33       39.60       39.84     10.09 o
  -4   3  33        1.37        1.35      5.43 o
  -3   3  33      134.19      153.47      5.46 o
  -2   3  33        0.08        0.86      4.25 o
  -1   3  33      118.83      116.73      4.52 o
   0   3  33        0.41       -0.38      1.40 o
   1   3  33      116.08      125.58      4.43 o
   2   3  33        0.11        3.01      4.11 o
   3   3  33      134.44      151.04      7.66 o
   4   3  33        1.55       -1.13      6.56 o
   5   3  33       12.12       15.47     11.99 o
  -4   4  33        9.87       12.31      6.20 o
  -3   4  33       10.04       15.78      5.28 o
  -2   4  33       12.40       18.04      3.88 o
  -1   4  33        9.84        9.98      5.15 o
   0   4  33        0.80       -0.56      3.10 o
   1   4  33        9.98        9.24      3.97 o
   2   4  33       12.13       20.54      4.26 o
   3   4  33       10.15       12.41      8.68 o
   4   4  33        9.53       14.56      9.16 o
  -3   5  33      101.50       96.95      5.42 o
  -2   5  33       27.87       30.64      4.16 o
  -1   5  33      108.23      110.62      4.01 o
   0   5  33        0.28       -0.51      3.22 o
   1   5  33      109.39      101.73      5.02 o
   2   5  33       28.23       30.80      5.02 o
   3   5  33      101.40       82.70      7.80 o
  -2   6  33        2.60        5.37      4.87 o
  -1   6  33        2.67        3.41      4.45 o
   0   6  33        0.25        3.52      5.45 o
   1   6  33        2.73        3.85      5.16 o
   2   6  33        2.64        6.96      8.45 o
  -2   7  33       24.24       16.74      9.73 o
  -1   7  33       32.58       28.20      5.13 o
   0   7  33        7.77        9.38      6.72 o
   1   7  33       32.90       29.12     10.43 o
   0   0  34      538.23      569.12     15.81 o
   1   0  34        7.74       17.22      2.49 o
   2   0  34       52.25       59.18      4.18 o
   3   0  34        5.14        7.46      6.05 o
   4   0  34       14.85       15.92      8.85 o
   5   0  34        6.14        6.17      5.71 o
  -5   1  34       17.89       11.71      8.77 o
  -4   1  34       21.29       19.28      5.37 o
  -3   1  34       16.06       23.47      4.47 o
  -2   1  34       96.55      103.46      3.55 o
  -1   1  34        8.02       12.91      2.57 o
   0   1  34      127.71      126.42      3.74 o
   1   1  34        7.80       11.93      3.10 o
   2   1  34       96.91      107.41      7.38 o
   3   1  34       15.24       16.99      7.15 o
   4   1  34       21.53       21.23      8.45 o
   5   1  34       16.79       19.79     10.91 o
  -5   2  34        6.43        9.53      9.53 o
  -4   2  34        9.14        8.41      5.77 o
  -3   2  34        2.21        2.36      6.28 o
  -2   2  34      137.77      149.90      9.95 o
  -1   2  34       15.71       16.91      5.47 o
   0   2  34      127.42      133.09      4.55 o
   1   2  34       16.17       19.96      3.89 o
   2   2  34      137.60      140.44      7.86 o
   3   2  34        2.37        3.93      7.49 o
   4   2  34        9.77       12.98      9.56 o
   5   2  34        6.58       10.21     11.82 o
  -4   3  34        9.10       10.47      5.87 o
  -3   3  34        1.10       10.08      4.91 o
  -2   3  34       25.13       26.88      3.41 o
  -1   3  34       21.70       19.18      3.90 o
   0   3  34       73.72       73.98      4.23 o
   1   3  34       21.15       23.30      3.91 o
   2   3  34       25.88       31.02      7.66 o
   3   3  34        1.01        8.31      7.24 o
   4   3  34        9.82        8.65      8.48 o
  -4   4  34        1.25        2.76      6.26 o
  -3   4  34        1.69        2.82      5.02 o
  -2   4  34       63.48       67.61      6.14 o
  -1   4  34        7.53        9.95      4.66 o
   0   4  34      125.23      133.30      5.22 o
   1   4  34        7.72       10.90      4.49 o
   2   4  34       63.66       58.19      6.64 o
   3   4  34        1.90        1.02      9.27 o
   4   4  34        1.35       -0.65     14.31 o
  -3   5  34        0.07        5.35      5.92 o
  -2   5  34       15.18       17.25      4.45 o
  -1   5  34       17.75       16.36      5.14 o
   0   5  34       72.00       65.39      5.07 o
   1   5  34       18.10       19.91      5.23 o
   2   5  34       15.91       28.84      9.16 o
   3   5  34        0.12        1.89      8.54 o
  -2   6  34       49.23       55.14      5.03 o
  -1   6  34       22.02       25.43      4.52 o
   0   6  34       41.49       42.55      5.84 o
   1   6  34       22.93       32.96      5.92 o
   2   6  34       49.14       44.62     10.32 o
  -2   7  34       15.28       14.56     11.56 o
  -1   7  34        7.86        6.08      7.02 o
   0   7  34        8.20        8.07      6.51 o
   1   0  35      251.03      263.25      5.20 o
   2   0  35        1.43        4.71      4.36 o
   3   0  35       38.46       31.21      8.20 o
   4   0  35        0.13       -0.76      5.18 o
  -5   1  35        9.63        3.87      9.16 o
  -4   1  35       22.36       24.43      5.26 o
  -3   1  35       59.96       66.82      5.94 o
  -2   1  35        6.17       13.10      3.69 o
  -1   1  35       50.42       50.44      2.76 o
   0   1  35        1.87        8.47      3.14 o
   1   1  35       48.89       50.27      3.19 o
   2   1  35        6.39       15.64      6.62 o
   3   1  35       60.70       80.30      7.32 o
   4   1  35       22.23       26.30      9.87 o
  -4   2  35        6.49        8.00      5.49 o
  -3   2  35       21.70       15.33      4.64 o
  -2   2  35       21.06       23.01      4.23 o
  -1   2  35      220.19      226.32      5.54 o
   0   2  35        2.03        5.77      4.07 o
   1   2  35      218.88      234.49      5.36 o
   2   2  35       21.23       21.29      7.52 o
   3   2  35       22.90       25.90      8.65 o
   4   2  35        6.03       17.67     10.55 o
  -4   3  35        8.04       13.83      6.04 o
  -3   3  35       16.10       19.15      5.02 o
  -2   3  35       27.60       34.84      3.98 o
  -1   3  35       27.42       27.41      4.51 o
   0   3  35       15.09       21.00      4.35 o
   1   3  35       27.88       26.68      4.16 o
   2   3  35       28.28       34.13      8.20 o
   3   3  35       16.25       21.06      7.89 o
   4   3  35        8.51       16.26      8.93 o
  -3   4  35       10.98       15.58      5.85 o
  -2   4  35        0.44        4.19      4.03 o
  -1   4  35      149.54      148.65      5.14 o
   0   4  35       84.93       90.41      4.70 o
   1   4  35      148.99      154.97      8.79 o
   2   4  35        0.48        6.08      7.89 o
   3   4  35       11.28       12.44      9.78 o
  -3   5  35        4.23       10.03      6.23 o
  -2   5  35       10.10       14.95      4.60 o
  -1   5  35       13.24       18.15      5.27 o
   0   5  35        6.18        8.50      5.03 o
   1   5  35       12.85       16.60      5.41 o
   2   5  35       10.51       13.37      9.22 o
   3   5  35        4.37        5.97      9.70 o
  -2   6  35       15.51       16.94      6.48 o
  -1   6  35       34.92       39.80      6.27 o
   0   6  35       21.02       23.33      6.17 o
   1   6  35       34.81       42.47      6.16 o
   0   7  35        0.70        0.88      9.78 o
   0   0  36       13.74       13.85      4.04 o
   1   0  36        0.02        8.20      2.88 o
   2   0  36        0.00        4.53      3.52 o
   3   0  36        8.27        8.41      5.43 o
   4   0  36        0.47        2.63      6.28 o
  -5   1  36        7.94       10.21     10.21 o
  -4   1  36       38.69       37.96      6.01 o
  -3   1  36       11.66       16.74      5.13 o
  -2   1  36       90.73       97.44      3.82 o
  -1   1  36       25.14       26.51      3.01 o
   0   1  36      173.97      172.18      4.81 o
   1   1  36       24.77       23.07      3.46 o
   2   1  36       92.27      108.63      7.07 o
   3   1  36       11.77       19.91      8.82 o
   4   1  36       38.29       44.36      8.65 o
  -4   2  36        4.47        8.48      6.28 o
  -3   2  36       18.91       14.96      5.23 o
  -2   2  36       10.65       11.84      4.84 o
  -1   2  36       22.68       32.61      4.33 o
   0   2  36       42.59       44.65      4.46 o
   1   2  36       22.42       31.39      4.38 o
   2   2  36       10.55       16.68      7.92 o
   3   2  36       19.08       22.73      9.22 o
   4   2  36        4.63        5.68      9.95 o
  -4   3  36       81.15       94.04      9.13 o
  -3   3  36       13.61       14.50      5.83 o
  -2   3  36      115.04      141.24      5.06 o
  -1   3  36        3.78        3.33      4.63 o
   0   3  36      123.56      123.36      8.58 o
   1   3  36        4.12        5.93      4.74 o
   2   3  36      115.83      146.09      8.62 o
   3   3  36       13.21       12.07      8.79 o
   4   3  36       80.53      105.72     10.89 o
  -3   4  36        4.23       11.30      6.16 o
  -2   4  36        6.97        9.46      4.50 o
  -1   4  36        4.59       11.99      5.12 o
   0   4  36        3.75        7.94      4.88 o
   1   4  36        4.72        9.30      4.91 o
   2   4  36        6.79       16.12      9.13 o
   3   4  36        3.92        1.33     11.62 o
  -2   5  36       46.81       45.29      5.04 o
  -1   5  36       42.42       46.72      6.08 o
   0   5  36       54.02       57.28      5.90 o
   1   5  36       41.60       42.03      5.38 o
   2   5  36       46.88       49.25      9.25 o
  -2   6  36        0.67        2.54     10.80 o
  -1   6  36        3.33        8.11      6.69 o
   0   6  36        1.56        6.74      6.27 o
   1   6  36        3.41        6.84      6.14 o
   1   0  37      207.54      235.37      5.32 o
   2   0  37        2.67        0.99      2.36 o
   3   0  37        0.36        1.81      5.76 o
   4   0  37        6.26       11.59      6.33 o
  -4   1  37        5.02        1.13      9.61 o
  -3   1  37       55.94       64.73     10.74 o
  -2   1  37        3.22        6.37      3.97 o
  -1   1  37       39.35       37.33      3.05 o
   0   1  37       15.91       14.69      3.09 o
   1   1  37       37.55       40.32      3.63 o
   2   1  37        2.98        4.58      7.66 o
   3   1  37       56.34       68.31      9.22 o
   4   1  37        5.37        9.08     10.74 o
  -4   2  37        1.84        3.93      9.25 o
  -3   2  37       29.55       29.41      7.32 o
  -2   2  37       67.30       71.75      4.68 o
  -1   2  37      119.12      133.18      5.43 o
   0   2  37       41.43       56.74      4.58 o
   1   2  37      119.66      139.57      6.80 o
   2   2  37       66.49       82.96      8.34 o
   3   2  37       29.83       38.65      9.47 o
   4   2  37        1.77        2.91     10.07 o
  -3   3  37       20.79       17.18      5.54 o
  -2   3  37       16.39       20.43      5.57 o
  -1   3  37        5.03        9.67      4.76 o
   0   3  37        2.08        3.76      4.77 o
   1   3  37        5.72        5.69      6.95 o
   2   3  37       15.74       25.56      8.82 o
   3   3  37       20.46       23.92      9.59 o
  -3   4  37       23.25       27.04      5.98 o
  -2   4  37        9.91        8.23      5.87 o
  -1   4  37       42.94       41.60      5.30 o
   0   4  37        7.67       13.60      5.42 o
   1   4  37       44.14       41.82      5.03 o
   2   4  37        9.87       15.47      9.78 o
   3   4  37       23.49       33.36     10.72 o
  -2   5  37        0.58        4.66      5.57 o
  -1   5  37        4.64        4.57      6.08 o
   0   5  37        2.40       -0.23      6.01 o
   1   5  37        5.20       11.13      6.13 o
   2   5  37        0.65       10.09      8.62 o
  -2   6  37       16.68       14.56     10.77 o
  -1   6  37       26.23       23.35      7.15 o
   0   6  37       30.29       23.38      6.91 o
   1   6  37       26.57       23.24      9.16 o
   0   0  38       31.21       25.07      4.50 o
   1   0  38       22.11       30.77      3.27 o
   2   0  38       70.77       61.61      6.53 o
   3   0  38       11.06       15.81      5.99 o
  -3   1  38       27.53       32.37      8.20 o
  -2   1  38       36.75       50.36      4.45 o
  -1   1  38        0.58        2.61      4.12 o
   0   1  38       15.61       23.65      3.22 o
   1   1  38        0.55        2.92      4.50 o
   2   1  38       36.43       59.32      8.91 o
   3   1  38       28.12       38.88      8.14 o
  -3   2  38        8.26        9.27      8.82 o
  -2   2  38       45.93       49.24      5.24 o
  -1   2  38        2.39        4.71      4.88 o
   0   2  38      151.39      150.46      5.12 o
   1   2  38        2.60        5.94      4.96 o
   2   2  38       45.49       44.05      8.99 o
   3   2  38        7.83        3.51      8.99 o
  -3   3  38        4.27       10.51      6.49 o
  -2   3  38       13.09       18.43      5.45 o
  -1   3  38       43.27       46.06      7.99 o
   0   3  38        1.73        1.61      6.76 o
   1   3  38       43.14       47.37      7.61 o
   2   3  38       13.57       19.99      9.22 o
   3   3  38        4.01        0.90     10.32 o
  -2   4  38       60.59       68.62      6.08 o
  -1   4  38       29.78       28.72      5.70 o
   0   4  38       22.16       15.80      5.48 o
   1   4  38       30.28       26.80      5.78 o
   2   4  38       60.01       77.25     10.40 o
  -2   5  38       12.92       10.29      9.53 o
  -1   5  38        3.34        0.95      2.67 o
   0   5  38        0.24        4.83      8.28 o
   1   5  38        3.29        7.36      6.55 o
   0   6  38        0.03        1.41      9.50 o
   1   6  38        8.86       12.84      9.81 o
   1   0  39       22.54       21.70      4.13 o
   2   0  39       96.01      101.98      5.34 o
   3   0  39       11.97        9.32      5.80 o
  -3   1  39       43.69       48.38      9.16 o
  -2   1  39        9.09        9.61      4.49 o
  -1   1  39       60.25       58.45      4.39 o
   0   1  39       13.80       18.14      3.53 o
   1   1  39       62.18       64.83      7.15 o
   2   1  39        9.26       11.62      9.73 o
   3   1  39       43.21       43.32      9.39 o
  -3   2  39        1.98        5.63      8.45 o
  -2   2  39        6.52       10.93      5.78 o
  -1   2  39       27.90       29.55      5.17 o
   0   2  39        2.44        0.37      2.57 o
   1   2  39       27.25       26.61      5.26 o
   2   2  39        6.33        8.51      9.61 o
   3   2  39        1.96        4.58      9.19 o
  -2   3  39       40.77       51.20      6.31 o
  -1   3  39       53.62       53.85      5.51 o
   0   3  39        1.91        1.26      3.11 o
   1   3  39       53.56       58.49      5.68 o
   2   3  39       41.52       50.33      9.44 o
  -2   4  39       53.99       62.72      6.64 o
  -1   4  39        7.37        5.16      5.97 o
   0   4  39        8.79        7.17      5.97 o
   1   4  39        7.12        7.88      6.29 o
   2   4  39       53.52       75.63     10.66 o
  -2   5  39       19.85       24.06     10.91 o
  -1   5  39       19.62       21.66      6.56 o
   0   5  39        0.61        3.10      6.86 o
   1   5  39       19.22       19.68      8.96 o
   0   0  40      272.33      332.07      6.72 o
   1   0  40       25.90       37.07      4.64 o
   2   0  40       42.41       58.28     11.30 o
   3   0  40       34.30       32.20      6.59 o
  -3   1  40       45.45       61.38      9.33 o
  -2   1  40       29.72       31.89      6.19 o
  -1   1  40        3.08        6.28      4.59 o
   0   1  40      104.78      121.79      5.41 o
   1   1  40        3.18        5.21      5.52 o
   2   1  40       27.84       41.11      9.75 o
   3   1  40       44.76       56.46     11.22 o
  -2   2  40       41.85       51.18      7.95 o
  -1   2  40       43.89       45.97      5.88 o
   0   2  40       45.31       37.82      5.24 o
   1   2  40       44.50       53.58      9.42 o
   2   2  40       41.30       45.35     10.07 o
  -2   3  40        7.20       12.30      8.20 o
  -1   3  40       19.41       20.92      5.95 o
   0   3  40       33.77       26.05      5.55 o
   1   3  40       19.03       24.29      8.57 o
   2   3  40        6.32        5.20      9.73 o
  -1   4  40        4.61        9.24      6.77 o
   0   4  40        6.47        6.75      6.61 o
   1   4  40        4.42        9.98     10.49 o
  -1   5  40        3.10        5.88     11.28 o
   0   5  40        0.02        0.45      9.36 o
   1   0  41       60.58       71.39      4.93 o
   2   0  41        4.70        5.35      6.72 o
  -2   1  41       59.99       81.60      8.28 o
  -1   1  41       80.56      100.91      4.92 o
   0   1  41       18.30       29.88      4.63 o
   1   1  41       80.46      112.59     10.55 o
   2   1  41       60.52       78.91      9.22 o
  -2   2  41       28.06       32.18      9.36 o
  -1   2  41       71.59       80.50      6.08 o
   0   2  41       16.52       23.91      5.67 o
   1   2  41       71.12       72.64      9.78 o
   2   2  41       27.83       33.05     10.60 o
  -2   3  41        9.58       21.88      9.67 o
  -1   3  41        7.64       13.78      6.51 o
   0   3  41       15.76       29.50      6.10 o
   1   3  41        7.71        8.74      8.96 o
  -1   4  41       54.13       67.07      6.96 o
   0   4  41        0.01        3.37      6.99 o
   0   5  41       11.68       13.43      9.87 o
   0   0  42        1.20       -0.11      2.38 o
   1   0  42       41.37       55.11      5.20 o
   2   0  42        0.05        1.55      6.79 o
  -2   1  42        4.41        2.01      9.13 o
  -1   1  42        2.21        4.27      8.14 o
   0   1  42       54.25       47.92      4.91 o
   1   1  42        2.15        8.72      6.18 o
   2   1  42        5.40       12.10      6.40 o
  -2   2  42        9.61       11.37     10.01 o
  -1   2  42       10.11        8.51      6.35 o
   0   2  42        9.76       22.74      4.99 o
   1   2  42       10.04       16.51     10.35 o
  -1   3  42       10.34       16.07      6.87 o
   0   3  42       40.82       55.47      6.68 o
   1   3  42       10.36       19.23      9.75 o
  -1   4  42       18.05       25.73     11.00 o
   0   4  42        0.40        7.72      9.78 o
   1   0  43        0.16        2.79      5.43 o
   2   0  43       23.69       26.83      9.50 o
  -2   1  43        9.74        6.84     10.26 o
  -1   1  43        2.93        2.84      6.50 o
   0   1  43        0.09        1.91      6.66 o
   1   1  43        2.44        1.26      3.95 o
   2   1  43        9.42       14.96      9.42 o
  -1   2  43        2.47        0.96      4.73 o
   0   2  43       32.03       51.99      6.85 o
   1   2  43        2.77       10.01     10.97 o
  -1   3  43        8.04        9.30      7.34 o
   0   3  43        1.15        7.41      7.27 o
   0   4  43       20.00       29.04     10.66 o
   0   0  44        8.57        8.71     10.52 o
   1   0  44       11.72       16.18      5.68 o
  -1   1  44        4.63        6.41      6.99 o
   0   1  44        0.00        0.06      9.27 o
   1   1  44        4.56        5.09      9.59 o
  -1   2  44        1.51        5.14      7.68 o
   0   2  44        7.69       11.90      7.52 o
  -1   3  44       10.68       21.94     11.93 o
   0   3  44        0.75        1.53     10.26 o
   1   0  45       31.35       40.46      7.52 o
  -1   1  45        9.64       12.65      7.81 o
   0   1  45        0.45       -0.57      6.96 o
   1   1  45        9.39       14.90     10.15 o
  -1   2  45       26.97       42.61     13.29 o
   1   2  45       27.18       34.92     10.77 o
 
